# Supplementary material for: Insulin levels at 18–20 gestational weeks in pregnant women with obesity are associated with newborn abdominal fat deposition and DNA methylation in cord blood
Source: Clin Epigenetics. 2025 Jul 11;17:123. doi: 10.1186/s13148-025-01923-y (PMC12255083; doi:10.1186/s13148-025-01923-y)
Supplement: Supplementary file 2 — Supplementary Material 2 [file 13148_2025_1923_MOESM2_ESM.xlsx]

## Sheet: Table S1
Table S1. The two methylation sites in cord blood associated with maternal insulin levels at 18-20gw (FDR <10%) in the model DNAm ~ Insulin adjusted for Maternal Age + Educational level + Top intervention assignment + Gestational Age + Sex + Smoking during pregnancy + Pre-Pregnancy BMI + Gestational weight gain (Model 2a) + ref.based cell-type composition (Model 2b), n=158. Chromosomal positions …
						Model 2a. DNAm ~ Insulin adjusted for: Maternal Age + Educational level + Top intervention + Gestational Age + Sex + Smoking + Pre-Pregnancy BMI + Gestational weight gain							Model 2b. DNAm ~ Insulin adjusted for: Maternal Age + Educational level + Top intervention + Gestational Age + Sex + Smoking + Pre-Pregnancy BMI + Gestational weight gain + ref.based cell-type composition*
								Estimate 95%CI							Estimate 95%CI
CpG site	CHR	Gene Symbol	Gene Region	Mean (SD)_M value	Mean(SD)_β value%	Estimate (B)		0.025	0.975	Standardized Estimate (B)	q-value	P value	Estimate (B)		0.025	0.975	Standardized Estimate (B)	q-value	P value
cg03310479	11	C11orf54	5'UTR	3.4(0.3)	91.2(1.6)	-0.0014681		-0.00199142	-0.000944772	−0,3960	0.0623902	1.35416e-07	-0.00147582		-0.00201543	-0.000936215	−0,424	0.0624534	2.71107e-07
cg02746691	3	RARB;RARB	Body	4.2(0.6)	94.3(4.1)	0.000701519		0.000442142	0.000960895	0,3988	0.0788969	3.42487e-07	0.000731692		0.000464601	0.000998784	0,433	0.0624534	2.60244e-07
Abbreviations: CHR, chromosome; CI, confidence interval; GA, gestational age; GWG, gestational weight gain; DNAm, DNA methylation; prePregBMI, maternal pre-pregnancy BMI; SD, standard deviation; TOP, treatment of obese pregnant women study.
*We applied the reference-based method developed by Gervin et al. Clin Epigenet 11, 125 (2019) to adjust for cell-type composition heterogeneity.

## Sheet: Table S2
Table S2. Methylation sites in cord blood associated with maternal insulin levels at 18-20gw (P <0.05) in the model DNAm ~ Insulin adjusted for Maternal Age + Educational level + Top intervention assignment + Gestational Age + Sex + Smoking during pregnancy + Pre-Pregnancy BMI + Gestational weight gain (Model 2a) + ref.based cell-type composition (Model 2b), n=158. Chromosomal positions are based…
						Model 2a. DNAm ~ Insulin adjusted for: Maternal Age + Educational level + Top intervention + Gestational Age + Sex + Smoking + Pre-Pregnancy BMI + Gestational weight gain					Model 2b. DNAm ~ Insulin adjusted for: Maternal Age + Educational level + Top intervention + Gestational Age + Sex + Smoking + Pre-Pregnancy BMI + Gestational weight gain + ref.based cell-type composition
CpG site	CHR	Mapinfo	Gene Symbol	Relation to gene region, Illumina standard manifest	Relation to CpG Island	Estimate	Estimate_2.5%	Estimate_97.5%	P value	q-value	Estimate	Estimate_2.5%	Estimate_97.5%	P value	q-value
cg03310479	11	93476721	C11orf54	5'UTR	S_Shore	-0.0014681	-0.00199142	-0.000944772	1.35416e-07	0.0623902	-0.00147582	-0.00201543	-0.000936215	2.71107e-07	0.0624534
cg02746691	3	25616120	RARB;RARB	Body;Body	NA	0.000701519	0.000442142	0.000960895	3.42487e-07	0.0788969	0.000731692	0.000464601	0.000998784	2.60244e-07	0.0624534
cg16719517	21	37442385	CBR1;CBR1	1stExon;5'UTR	Island	0.00126895	0.000729973	0.00180793	7.30091e-06	0.998832	0.00135305	0.000796934	0.00190916	3.86734e-06	0.593931
cg18714469	15	80146065	MTHFS	Body	NA	0.000507698	0.000290145	0.000725251	8.67175e-06	0.998832	0.000429813	0.000212991	0.000646634	0.000138757	0.98496
cg00001349	1	166958439	MAEL	TSS200	Island	-0.000304152	-0.000582134	-2.61698e-05	0.0322174	0.999992	-0.000255775	-0.000532109	2.05589e-05	0.0693806	0.98496
cg00002660	12	56583610	SMARCC2;SMARCC2;SMARCC2	TSS1500;TSS1500;TSS1500	Island	0.000256161	4.62896e-05	0.000466032	0.0170979	0.999992	0.000199307	-6.06197e-06	0.000404677	0.0570573	0.98496
cg00003091	4	1715004	SLBP	TSS1500	S_Shore	-0.000229287	-0.000421979	-3.65952e-05	0.0200269	0.999992	-0.000172262	-0.000371487	2.69639e-05	0.0895752	0.98496
cg00004055	16	66586745	CKLF;CKLF;CKLF;CKLF;CKLF	Body;Body;Body;Body;Body	S_Shore	0.000181637	2.48575e-05	0.000338416	0.0234743	0.999992	0.000178349	2.35131e-05	0.000333184	0.0242869	0.98496
cg00004192	22	21398553	P2RX6P	TSS200	N_Shore	-0.000343731	-0.000650786	-3.66757e-05	0.0284934	0.999992	-0.000245383	-0.000553849	6.30833e-05	0.118031	0.98496
cg00004533	21	45402464	AGPAT3;AGPAT3	3'UTR;3'UTR	N_Shore	-0.000432924	-0.00073621	-0.000129638	0.00545426	0.999992	-0.000410281	-0.000721128	-9.94347e-05	0.0100563	0.98496
cg00004883	16	75148460	LDHD;LDHD	Body;Body	Island	-0.000391392	-0.000732761	-5.00234e-05	0.0249265	0.999992	-0.000369532	-0.000726101	-1.29622e-05	0.042338	0.98496
cg00006414	7	148822837	ZNF425;ZNF398	Body;TSS1500	N_Shore	-0.000391094	-0.000613724	-0.000168464	0.000680952	0.999992	-0.000378344	-0.000609802	-0.000146886	0.00153549	0.98496
cg00006626	1	154127462	NUP210L;NUP210L	1stExon;1stExon	NA	-0.000837566	-0.00154035	-0.000134784	0.0198362	0.999992	-0.000972274	-0.00168723	-0.000257321	0.00804844	0.98496
cg00006948	4	1768889	NA	NA	Island	0.000267014	7.17201e-05	0.000462308	0.00770815	0.999992	0.000284047	8.24988e-05	0.000485595	0.0060734	0.98496
cg00007324	19	4047803	ZBTB7A	Body	Island	-0.000301434	-0.000505574	-9.72943e-05	0.00407917	0.999992	-0.000280063	-0.000488374	-7.17515e-05	0.00877689	0.98496
cg00007326	19	13366046	CACNA1A;CACNA1A	Body;Body	Island	0.000387746	0.000118176	0.000657315	0.00511587	0.999992	0.000357046	7.68114e-05	0.000637281	0.0128973	0.98496
cg00008452	12	99126269	APAF1;APAF1;APAF1;APAF1;APAF1	Body;Body;Body;3'UTR;Body	NA	-0.000406453	-0.000753182	-5.97238e-05	0.0219093	0.999992	-0.000312044	-0.000668157	4.4068e-05	0.0854014	0.98496
cg00010654	1	45476118	HECTD3	Body	N_Shore	0.000293867	5.52799e-05	0.000532454	0.0161316	0.999992	0.00029582	4.881e-05	0.00054283	0.0192679	0.98496
cg00012692	13	20805487	GJB6;GJB6;GJB6;GJB6	5'UTR;5'UTR;5'UTR;TSS200	N_Shore	-0.00026117	-0.000486205	-3.61351e-05	0.023237	0.999992	-0.000259131	-0.000495918	-2.23442e-05	0.0321925	0.98496
cg00014285	2	200716175	NA	NA	S_Shore	-0.00027917	-0.000491165	-6.71739e-05	0.0102092	0.999992	-0.000292167	-0.0005119	-7.24326e-05	0.00952934	0.98496
cg00017059	2	45797255	SRBD1	Body	NA	0.000383734	9.7657e-06	0.000757703	0.044384	0.999992	0.000392709	4.97798e-06	0.00078044	0.0471695	0.98496
cg00017437	1	2706335	NA	NA	Island	0.00027303	5.19699e-05	0.000494091	0.0158467	0.999992	0.00028856	5.88472e-05	0.000518273	0.0141917	0.98496
cg00018181	7	101931734	SH2B2	Body	S_Shore	0.00038407	1.64222e-05	0.000751718	0.0407286	0.999992	0.000266104	-0.00010518	0.000637389	0.1587	0.98496
cg00019301	4	123843794	NUDT6;NUDT6;SPATA5	5'UTR;TSS200;TSS1500	Island	-0.000200455	-0.000381305	-1.96058e-05	0.0300687	0.999992	-0.00015832	-0.000345189	2.85485e-05	0.0961592	0.98496
cg00021945	19	52430920	ZNF613;ZNF613	5'UTR;5'UTR	NA	0.000235671	9.15251e-05	0.000379817	0.00152461	0.999992	0.000262254	0.000113501	0.000411007	0.000656967	0.98496
cg00022871	17	43884358	CRHR1;CRHR1;CRHR1;CRHR1	Body;Body;Body;Body	NA	-0.000342859	-0.000649555	-3.61635e-05	0.0287075	0.999992	-0.000137232	-0.000372634	9.81695e-05	0.251038	0.987989
cg00023024	1	23521272	HTR1D	TSS200	NA	0.000320767	6.24686e-05	0.000579066	0.0152935	0.999992	0.000297855	3.10868e-05	0.000564623	0.0289132	0.98496
cg00024416	22	24240387	NA	NA	S_Shelf	0.00091639	0.000159586	0.00167319	0.0179804	0.999992	0.000890302	0.000107798	0.00167281	0.0260491	0.98496
cg00024967	3	169377818	MECOM	Body	N_Shore	0.000236663	1.92072e-05	0.000454118	0.0331305	0.999992	0.000139081	-7.30782e-05	0.000351241	0.197075	0.98496
cg00025643	1	37904694	NA	NA	NA	-0.000215413	-0.000426229	-4.59721e-06	0.0452714	0.999992	-0.000190572	-0.000406459	2.53143e-05	0.0831357	0.98496
cg00026938	2	121363977	NA	NA	NA	-0.000318702	-0.00063099	-6.41342e-06	0.045536	0.999992	-0.000144451	-0.00041095	0.000122047	0.285712	0.988857
cg00028211	2	45028802	NA	NA	N_Shore	-0.000281815	-0.000509434	-5.41959e-05	0.0155983	0.999992	-0.000283466	-0.00051831	-4.86226e-05	0.0183545	0.98496
cg00029826	14	20801459	CCNB1IP1;CCNB1IP1	TSS200;TSS200	NA	0.000319383	7.27294e-05	0.000566037	0.0115143	0.999992	0.000202253	-3.16741e-05	0.000436181	0.0895963	0.98496
cg00031456	1	109234919	PRPF38B	TSS200	Island	-0.00022704	-0.000387398	-6.66824e-05	0.00583543	0.999992	-0.00022554	-0.000391095	-5.99854e-05	0.00793978	0.98496
cg00031476	2	28114244	BRE;RBKS;LOC100302650;BRE;BRE;BRE;BRE	5'UTR;TSS1500;TSS1500;5'UTR;5'UTR;5'UTR;5'UTR	S_Shore	0.000275018	4.39557e-05	0.00050608	0.0199944	0.999992	0.000174482	-4.40888e-05	0.000393053	0.116758	0.98496
cg00032246	17	33913953	AP2B1;AP2B1	TSS1500;TSS1500	NA	0.000227477	3.32887e-05	0.000421666	0.0220008	0.999992	0.000184647	-1.20671e-05	0.000381362	0.0655867	0.98496
cg00033533	9	35116375	KIAA1539	TSS1500	Island	-0.000310207	-0.000538013	-8.24023e-05	0.00795212	0.999992	-0.000274842	-0.000513121	-3.65619e-05	0.0240958	0.98496
cg00033915	19	7504569	ARHGEF18;ARHGEF18	5'UTR;TSS200	N_Shore	-0.000237955	-0.000471244	-4.66636e-06	0.0456477	0.999992	-0.000250406	-0.000489644	-1.11678e-05	0.0403535	0.98496
cg00034076	8	85096037	RALYL;RALYL;RALYL;RALYL;RALYL	5'UTR;TSS1500;5'UTR;5'UTR;1stExon	N_Shore	0.000222803	7.71405e-05	0.000368466	0.00295887	0.999992	0.000240713	8.98517e-05	0.000391574	0.00196915	0.98496
cg00035326	10	135208356	MTG1	Body	S_Shore	0.00021456	1.04743e-05	0.000418645	0.0394819	0.999992	0.000207644	-1.40328e-06	0.000416692	0.0515364	0.98496
cg00035945	4	75859212	PARM1	Body	Island	-0.000262095	-0.000459552	-6.46376e-05	0.00963534	0.999992	-0.000234004	-0.000436679	-3.13284e-05	0.0239597	0.98496
cg00040380	1	153963107	RPS27	TSS200	N_Shore	0.00023695	2.78061e-05	0.000446094	0.0266631	0.999992	0.000257016	3.9161e-05	0.000474871	0.0211053	0.98496
cg00040466	6	168918597	SMOC2;SMOC2	Body;Body	Island	-0.000417671	-0.000729168	-0.000106173	0.00893935	0.999992	-0.000428527	-0.000754477	-0.000102578	0.0103467	0.98496
cg00043043	7	92154718	PEX1	Body	N_Shelf	0.000379674	5.63811e-05	0.000702968	0.0216725	0.999992	0.000451195	0.000129694	0.000772696	0.00628431	0.98496
cg00044796	1	146552390	NA	NA	Island	0.00129208	9.01233e-05	0.00249404	0.0353114	0.999992	0.00134479	0.000101216	0.00258837	0.0342574	0.98496
cg00045190	6	33216612	NA	NA	Island	-0.000319907	-0.000503798	-0.000136015	0.000764238	0.999992	-0.00030873	-0.00050131	-0.00011615	0.00187743	0.98496
cg00047052	4	189578842	NA	NA	N_Shore	0.000298623	3.67882e-05	0.000560458	0.0256855	0.999992	0.000372218	0.000109703	0.000634734	0.00577982	0.98496
cg00047079	13	79188975	RNF219	3'UTR	NA	-0.000435442	-0.00070493	-0.000165954	0.00172385	0.999992	-0.000440181	-0.000714597	-0.000165765	0.00186632	0.98496
cg00047843	12	83321412	TMTC2	Body	NA	-0.000220796	-0.000419817	-2.17746e-05	0.0299231	0.999992	-0.000204128	-0.00041148	3.22371e-06	0.0536191	0.98496
cg00049382	13	34250985	NA	NA	NA	0.000402617	0.000163798	0.000641436	0.00109395	0.999992	0.000343584	9.99607e-05	0.000587206	0.006039	0.98496
cg00050271	16	81743881	CMIP;CMIP	3'UTR;3'UTR	NA	0.000319733	5.90046e-05	0.000580462	0.0165932	0.999992	0.000268942	3.38273e-06	0.000534502	0.0471911	0.98496
cg00051979	10	95462161	C10orf4;C10orf4	5'UTR;1stExon	Island	-0.000304882	-0.000551527	-5.82373e-05	0.0157617	0.999992	-0.000229736	-0.000476958	1.74864e-05	0.0682969	0.98496
cg00052246	3	71106252	FOXP1	Body	NA	-0.000424666	-0.000782146	-6.71856e-05	0.0202298	0.999992	-0.000436449	-0.000811604	-6.12937e-05	0.022925	0.98496
cg00053010	17	46089788	NA	NA	Island	-0.00027474	-0.000460847	-8.8633e-05	0.00408793	0.999992	-0.000239646	-0.000433505	-4.57874e-05	0.0157711	0.98496
cg00060956	1	43209576	NA	NA	NA	0.000372586	0.000133971	0.000611202	0.00242947	0.999992	0.000368963	0.000132439	0.000605488	0.00246219	0.98496
cg00061039	4	187186953	F11	TSS200	NA	0.000303801	3.681e-05	0.000570793	0.0260227	0.999992	0.000277008	-2.83586e-06	0.000556851	0.0523346	0.98496
cg00063111	3	39448952	SNORA6;RPSA;RPSA	TSS1500;5'UTR;TSS200	S_Shore	0.00030168	2.01503e-05	0.00058321	0.0358874	0.999992	0.000210286	-7.54648e-05	0.000496037	0.147919	0.98496
cg00063744	2	97174026	NEURL3	TSS200	Island	-0.000171373	-0.000328147	-1.45995e-05	0.0323755	0.999992	-0.000139486	-0.000301884	2.29111e-05	0.0917005	0.98496
cg00066198	18	11908695	MPPE1	TSS200	Island	-0.000200421	-0.000390318	-1.05238e-05	0.038731	0.999992	-0.000154531	-0.000346728	3.76672e-05	0.114177	0.98496
cg00067518	1	7763225	CAMTA1	Body	N_Shore	-0.000358312	-0.000677618	-3.90057e-05	0.0281171	0.999992	-0.000267669	-0.000583597	4.82602e-05	0.0961529	0.98496
cg00067814	7	134896357	WDR91	TSS200	Island	0.000132243	8.39161e-06	0.000256094	0.0365428	0.999992	0.000101298	-2.66573e-05	0.000229254	0.119794	0.98496
cg00068316	9	107729677	NA	NA	N_Shore	-0.000363871	-0.000631818	-9.5923e-05	0.008121	0.999992	-0.000292298	-0.000558371	-2.62262e-05	0.0315469	0.98496
cg00069003	5	140164106	NA	NA	N_Shore	-0.00030383	-0.000576248	-3.14121e-05	0.0290752	0.999992	-0.000200875	-0.000473991	7.22411e-05	0.148145	0.98496
cg00070370	15	83439027	FSD2	Body	NA	0.000356403	2.22996e-05	0.000690506	0.036718	0.999992	0.000371586	2.32486e-05	0.000719922	0.0367258	0.98496
cg00070680	7	137531956	DGKI	TSS1500	Island	0.00022099	7.83007e-06	0.000434149	0.042259	0.999992	0.000290325	8.62494e-05	0.0004944	0.00562282	0.98496
cg00071137	22	39096076	JOSD1;JOSD1	1stExon;5'UTR	N_Shore	0.00025079	1.5924e-05	0.000485655	0.036535	0.999992	0.000234925	-5.5769e-06	0.000475427	0.0554774	0.98496
cg00071360	20	37350793	NA	NA	N_Shore	-0.000353375	-0.000691808	-1.49415e-05	0.0408272	0.999992	-0.000333843	-0.000670768	3.08139e-06	0.052103	0.98496
cg00071442	14	64805784	ESR2	TSS1500	Island	-0.000190984	-0.000361961	-2.00082e-05	0.0288327	0.999992	-0.000209585	-0.000387386	-3.17833e-05	0.0212126	0.98496
cg00071565	2	10588493	ODC1	TSS200	Island	0.000160678	2.87894e-05	0.000292566	0.0173015	0.999992	0.000144265	6.31038e-06	0.000282219	0.0405304	0.98496
cg00073380	16	5122085	ALG1	Body	Island	0.000555536	0.000132864	0.000978208	0.0103517	0.999992	0.000641124	0.000209593	0.00107266	0.00387461	0.98496
cg00074471	2	178809529	PDE11A;PDE11A	Body;Body	NA	-0.000588782	-0.000929374	-0.00024819	0.000822673	0.999992	-0.000626376	-0.0009591	-0.000293652	0.00028602	0.98496
cg00077426	5	463550	EXOC3	Body	N_Shore	0.000274544	3.1867e-05	0.00051722	0.0268793	0.999992	0.000281455	2.88751e-05	0.000534035	0.0292266	0.98496
cg00078348	11	113845487	HTR3A;HTR3A	TSS1500;TSS1500	NA	0.00036058	8.98237e-07	0.000720261	0.0494381	0.999992	0.000214412	-0.000124027	0.000552851	0.212453	0.98496
cg00079169	19	2811669	THOP1	Body	Island	-0.000341731	-0.000605714	-7.77481e-05	0.0115359	0.999992	-0.000285769	-0.000559544	-1.19937e-05	0.0408971	0.98496
cg00079598	11	123676903	OR6M1	1stExon	NA	-0.000240247	-0.000479865	-6.28691e-07	0.0494098	0.999992	-0.000181129	-0.000390725	2.84673e-05	0.08975	0.98496
cg00081105	3	161391765	NA	NA	NA	-0.000217716	-0.000427176	-8.25728e-06	0.0417351	0.999992	-0.000123841	-0.000327	7.93178e-05	0.230157	0.986216
cg00082787	22	29424662	ZNRF3	Body	N_Shore	0.000388522	9.32459e-05	0.000683797	0.0102696	0.999992	0.000429299	0.000126323	0.000732275	0.00581175	0.98496
cg00084347	12	124393913	DNAH10	Body	NA	-0.000332584	-0.00060539	-5.97774e-05	0.0172266	0.999992	-0.000284701	-0.000533796	-3.5607e-05	0.0253883	0.98496
cg00085403	1	144932207	PDE4DIP;PDE4DIP;PDE4DIP	TSS200;Body;Body	Island	-0.000207705	-0.000383672	-3.17381e-05	0.0210262	0.999992	-0.000213889	-0.000397536	-3.02429e-05	0.0227759	0.98496
cg00085430	17	3031874	OR1G1	TSS1500	NA	-0.000294495	-0.000581402	-7.58857e-06	0.0443154	0.999992	-9.92881e-05	-0.000307907	0.000109331	0.348338	0.989086
cg00087601	21	35747094	FAM165B	TSS1500	N_Shore	0.000320426	1.38365e-05	0.000627015	0.0406409	0.999992	0.00011322	-0.000108321	0.00033476	0.314036	0.989064
cg00088797	3	12976288	IQSEC1;IQSEC1	Body;Body	N_Shore	0.000269111	1.62998e-05	0.000521922	0.0371141	0.999992	0.000174149	-6.98039e-05	0.000418102	0.160351	0.98496
cg00089823	5	1932098	NA	NA	S_Shore	-0.000249558	-0.000457301	-4.18144e-05	0.0188928	0.999992	-0.000197252	-0.00041261	1.81049e-05	0.0723068	0.98496
cg00090609	12	108155279	PRDM4	TSS1500	S_Shore	-0.000352899	-0.000589606	-0.000116191	0.00374451	0.999992	-0.000284148	-0.0005252	-4.30968e-05	0.0212094	0.98496
cg00090764	1	2259065	MORN1	Body	Island	-0.000291802	-0.000566001	-1.76041e-05	0.0371619	0.999992	-0.000139914	-0.000376532	9.67036e-05	0.244355	0.987374
cg00090767	14	65569376	MAX;MAX;MAX;MAX;MAX;MAX	TSS200;TSS200;TSS200;TSS200;TSS200;TSS200	Island	-0.000226818	-0.000436527	-1.71084e-05	0.0342177	0.999992	-0.000239798	-0.000455375	-2.42211e-05	0.0295078	0.98496
cg00091146	8	1050972	NA	NA	N_Shore	0.000382187	5.27389e-05	0.000711634	0.0232945	0.999992	0.000483058	0.000147704	0.000818412	0.00506762	0.98496
cg00091960	7	126829514	GRM8;GRM8;GRM8	Body;Body;Body	NA	-0.000302701	-0.000580591	-2.48106e-05	0.032979	0.999992	-0.000236476	-0.000500163	2.72111e-05	0.0783951	0.98496
cg00092967	7	151000789	NA	NA	Island	-0.000189753	-0.000367767	-1.17399e-05	0.0368563	0.999992	-0.000194343	-0.000374172	-1.45142e-05	0.0343687	0.98496
cg00094158	10	126435795	NA	NA	S_Shelf	-0.000345157	-0.000641901	-4.84132e-05	0.0229385	0.999992	-0.00026863	-0.000571829	3.45686e-05	0.0820217	0.98496
cg00095772	2	1050773	SNTG2	Body	N_Shore	-0.000364877	-0.000673805	-5.59487e-05	0.020947	0.999992	-0.000300857	-0.00059828	-3.43385e-06	0.0474483	0.98496
cg00097088	4	2627246	FAM193A;FAM193A	1stExon;5'UTR	NA	0.000301954	2.20361e-06	0.000601704	0.0483612	0.999992	0.000332445	2.68974e-05	0.000637993	0.0331868	0.98496
cg00097619	3	49942096	MST1R	TSS1500	S_Shore	-0.000261615	-0.000505082	-1.81483e-05	0.0353852	0.999992	-0.000235382	-0.000490671	1.99066e-05	0.0704516	0.98496
cg00097794	12	51442472	LETMD1;LETMD1	5'UTR;Body	S_Shore	0.000337732	4.42389e-05	0.000631225	0.0244107	0.999992	0.000275525	-2.57782e-05	0.000576828	0.0727656	0.98496
cg00101154	16	420108	MRPL28	Body	Island	0.00153521	0.000336911	0.00273352	0.0124014	0.999992	0.00156267	0.000325854	0.00279948	0.013652	0.98496
cg00101712	3	123699208	ROPN1	Body	NA	-0.000316161	-0.000618586	-1.37365e-05	0.0405859	0.999992	-0.000280284	-0.000593918	3.33503e-05	0.079434	0.98496
cg00103329	1	204121923	ETNK2	TSS1500	S_Shore	0.000257893	6.9256e-07	0.000515094	0.0493944	0.999992	0.000227842	-3.21305e-05	0.000487814	0.0853466	0.98496
cg00103778	20	30196041	NA	NA	N_Shore	-0.000245883	-0.000479005	-1.27622e-05	0.0388536	0.999992	-0.000236214	-0.000472448	2.12083e-08	0.0500203	0.98496
cg00105403	5	15385947	NA	NA	NA	-0.000394095	-0.000783986	-4.2033e-06	0.0476125	0.999992	-0.000429993	-0.000838229	-2.17568e-05	0.0391249	0.98496
cg00106420	12	122711188	DIABLO;DIABLO;DIABLO;DIABLO	Body;5'UTR;5'UTR;Body	Island	-0.000282433	-0.000496165	-6.8701e-05	0.00995539	0.999992	-0.000269804	-0.000488756	-5.08526e-05	0.0160999	0.98496
cg00106808	2	3045057	NA	NA	NA	-0.00028693	-0.000530916	-4.29452e-05	0.0214955	0.999992	-0.000241143	-0.000496304	1.40194e-05	0.0637909	0.98496
cg00108277	3	49840710	C3orf54;C3orf54	1stExon;5'UTR	Island	-0.000213534	-0.000374594	-5.2474e-05	0.0097181	0.999992	-0.000220678	-0.000390325	-5.1032e-05	0.011163	0.98496
cg00109703	20	39320005	NA	NA	N_Shore	0.000342442	0.000105581	0.000579303	0.00489911	0.999992	0.000385696	0.000140643	0.000630749	0.00225648	0.98496
cg00110578	6	25993015	NA	NA	Island	0.000194044	3.0984e-05	0.000357104	0.0200167	0.999992	0.000225942	5.99868e-05	0.000391898	0.00797859	0.98496
cg00112588	1	178061945	LOC100302401;RASAL2	Body;TSS1500	N_Shore	0.000277643	4.61249e-05	0.000509162	0.0190933	0.999992	0.000207207	-2.61439e-06	0.000417029	0.0528834	0.98496
cg00114160	6	29430096	OR2H1	Body	NA	-0.000332003	-0.000653779	-1.02264e-05	0.0432389	0.999992	-0.000241458	-0.000504581	2.16637e-05	0.0717741	0.98496
cg00114346	7	157207886	DNAJB6	Body	N_Shore	0.000258062	1.10671e-05	0.000505058	0.0407023	0.999992	0.000150036	-7.78964e-05	0.000377968	0.19525	0.98496
cg00115313	1	193029121	TROVE2;TROVE2;UCHL5;TROVE2;TROVE2;TROVE2	5'UTR;5'UTR;TSS1500;5'UTR;1stExon;1stExon	Island	-0.000193379	-0.000381136	-5.6219e-06	0.0436076	0.999992	-0.000162256	-0.000354678	3.01649e-05	0.0977212	0.98496
cg00117599	17	45962589	NA	NA	NA	-0.000196401	-0.000367518	-2.52833e-05	0.024776	0.999992	-0.000204299	-0.000345725	-6.2873e-05	0.00494643	0.98496
cg00117651	22	45809523	SMC1B;RIBC2	TSS200;TSS200	Island	0.000210351	4.20745e-05	0.000378627	0.014646	0.999992	0.000244912	7.11973e-05	0.000418626	0.00605493	0.98496
cg00118158	2	100629297	AFF3;AFF3	Body;Body	NA	-0.000291989	-0.000574343	-9.63627e-06	0.0427721	0.999992	-0.00022108	-0.000499654	5.74935e-05	0.118894	0.98496
cg00121551	20	57766397	ZNF831	1stExon	Island	0.000285266	2.18483e-05	0.000548683	0.0339961	0.999992	0.000187469	-8.09785e-05	0.000455916	0.169571	0.98496
cg00123035	1	151319538	RFX5;RFX5	5'UTR;5'UTR	Island	-0.000181303	-0.000340196	-2.24095e-05	0.0256176	0.999992	-0.000142227	-0.000304406	1.99525e-05	0.0851475	0.98496
cg00123104	1	9884732	CLSTN1;CLSTN1	TSS200;TSS200	S_Shore	-0.000270419	-0.000531666	-9.17215e-06	0.0425783	0.999992	-0.000282729	-0.000547973	-1.74856e-05	0.0368682	0.98496
cg00125601	5	3310882	NA	NA	NA	0.000349209	4.43542e-05	0.000654064	0.0250565	0.999992	0.000446922	0.000140899	0.000752945	0.00450468	0.98496
cg00126995	5	54780174	PPAP2A;PPAP2A	Body;Body	NA	0.000382655	9.97681e-06	0.000755334	0.04425	0.999992	0.000393015	2.42623e-06	0.000783604	0.048613	0.98496
cg00129811	6	116726398	DSE;DSE	Body;Body	NA	0.000254494	1.59746e-05	0.000493013	0.0366782	0.999992	0.000206543	-2.45083e-05	0.000437594	0.0793468	0.98496
cg00134728	3	138647779	NA	NA	Island	-0.000418854	-0.000708044	-0.000129664	0.00482418	0.999992	-0.000343929	-0.000632018	-5.58397e-05	0.0196444	0.98496
cg00135870	16	22203854	NA	NA	S_Shore	-0.000183414	-0.000349246	-1.75821e-05	0.0304192	0.999992	-0.000140921	-0.000298001	1.61585e-05	0.0782875	0.98496
cg00138710	2	906974	C2orf90	TSS1500	NA	-0.000338859	-0.000675211	-2.50774e-06	0.0483383	0.999992	-0.000191602	-0.000478732	9.55269e-05	0.189212	0.98496
cg00139477	5	100234775	ST8SIA4;ST8SIA4	Body;Body	N_Shore	0.000390939	0.000100668	0.000681211	0.00864695	0.999992	0.000210751	-1.36697e-05	0.000435173	0.0654641	0.98496
cg00140479	22	21356515	FLJ39582;FLJ39582;THAP7;THAP7	Body;Body;TSS200;TSS200	Island	-0.000227007	-0.000428859	-2.51538e-05	0.0277802	0.999992	-0.000173183	-0.000379332	3.29667e-05	0.0989686	0.98496
cg00143387	16	23521605	GGA2	Body	Island	-0.00021218	-0.000402746	-2.16149e-05	0.0293435	0.999992	-0.00018651	-0.000382734	9.71388e-06	0.0622972	0.98496
cg00144673	6	31497557	MCCD1	Body	NA	0.000333741	2.41519e-05	0.000643331	0.0348053	0.999992	0.000301873	-6.24877e-06	0.000609994	0.0547638	0.98496
cg00145915	1	74059019	NA	NA	NA	0.000310632	6.27793e-05	0.000558485	0.014395	0.999992	0.000288714	4.66541e-05	0.000530774	0.0197543	0.98496
cg00146919	3	57994099	FLNB;FLNB;FLNB;FLNB	TSS200;TSS200;TSS200;TSS200	Island	-0.000207427	-0.000348672	-6.61819e-05	0.00427988	0.999992	-0.000205801	-0.000352272	-5.933e-05	0.00622451	0.98496
cg00149679	15	100733818	ADAMTS17	Body	NA	-0.000456763	-0.000803454	-0.000110073	0.0101739	0.999992	-0.000327171	-0.000646042	-8.30069e-06	0.044404	0.98496
cg00151788	2	99757758	C2orf15;TSGA10;TSGA10	TSS1500;5'UTR;5'UTR	Island	0.000165274	1.8218e-05	0.00031233	0.02788	0.999992	0.000179525	2.69919e-05	0.000332058	0.0214071	0.98496
cg00152008	1	50889225	DMRTA2	TSS200	Island	-0.000199441	-0.000358964	-3.99186e-05	0.0146301	0.999992	-0.000164518	-0.000323153	-5.8824e-06	0.0421953	0.98496
cg00152768	3	50397174	TMEM115	TSS1500	Island	-0.000274488	-0.000499264	-4.97125e-05	0.0170443	0.999992	-0.000229434	-0.000459748	8.79994e-07	0.0508697	0.98496
cg00153856	1	182584341	NA	NA	Island	-0.000196892	-0.000391711	-2.07334e-06	0.0476425	0.999992	-0.000224663	-0.000423036	-2.62911e-05	0.0267301	0.98496
cg00157935	13	25292918	NA	NA	Island	-0.000506195	-0.000960173	-5.2216e-05	0.0291163	0.999992	-0.000322049	-0.000719139	7.50415e-05	0.111087	0.98496
cg00158401	10	127581141	NA	NA	N_Shelf	0.000256012	5.13995e-05	0.000460624	0.0145553	0.999992	0.000231737	2.87785e-05	0.000434696	0.0255337	0.98496
cg00158770	8	19271585	CSGALNACT1;CSGALNACT1;CSGALNACT1	Body;Body;Body	NA	0.000821135	0.00029042	0.00135185	0.00265394	0.999992	0.000496786	6.49904e-05	0.000928581	0.0244505	0.98496
cg00162231	3	11035357	SLC6A1	5'UTR	Island	0.000232417	7.01672e-06	0.000457817	0.0433692	0.999992	0.000312991	8.97728e-05	0.000536209	0.00632884	0.98496
cg00162806	10	135051929	VENTX	Body	Island	-0.000331859	-0.000647327	-1.6392e-05	0.0393641	0.999992	-0.000291477	-0.000600173	1.72194e-05	0.0640236	0.98496
cg00162862	16	15151269	NTAN1	TSS1500	S_Shore	0.000278054	4.45231e-05	0.000511585	0.0199517	0.999992	0.000306716	8.8488e-05	0.000524943	0.0062094	0.98496
cg00165639	6	138428567	PERP;PERP	1stExon;5'UTR	Island	-0.000238511	-0.000385712	-9.13107e-05	0.0016749	0.999992	-0.000240739	-0.000393872	-8.76056e-05	0.00228257	0.98496
cg00166343	17	29150100	CRLF3	Body	N_Shore	0.000337503	3.62535e-05	0.000638753	0.0283681	0.999992	0.000186759	-0.000100941	0.000474458	0.201461	0.98496
cg00167684	16	70505196	FUK	Body	N_Shore	-0.00033016	-0.0005526	-0.00010772	0.0038961	0.999992	-0.000225239	-0.000434564	-1.59136e-05	0.0351447	0.98496
cg00168015	6	12729347	PHACTR1	Body	NA	0.000327206	3.63137e-05	0.000618098	0.0277501	0.999992	0.000385493	8.35331e-05	0.000687453	0.0127226	0.98496
cg00171436	12	122985592	ZCCHC8	TSS200	Island	-0.000172306	-0.000327064	-1.75476e-05	0.0293489	0.999992	-0.000113256	-0.000264462	3.79506e-05	0.140887	0.98496
cg00172074	4	184237386	WWC2	3'UTR	NA	-0.000362995	-0.000708376	-1.76145e-05	0.0395416	0.999992	-0.000275517	-0.000629998	7.89639e-05	0.12663	0.98496
cg00172794	3	138648284	NA	NA	S_Shore	0.000401225	9.68862e-05	0.000705564	0.0101261	0.999992	0.000491085	0.000184817	0.000797352	0.00187359	0.98496
cg00174743	21	47812611	PCNT	Body	N_Shore	-0.000332084	-0.000653553	-1.06147e-05	0.0429921	0.999992	-0.00022035	-0.000545474	0.000104774	0.182427	0.98496
cg00175573	20	20433203	RALGAPA2	Body	Island	0.000151997	8.06548e-06	0.000295928	0.0386187	0.999992	0.000157374	1.07682e-05	0.00030398	0.0355771	0.98496
cg00175844	8	141580128	EIF2C2;EIF2C2	Body;Body	NA	0.00028735	3.31984e-05	0.000541502	0.0269709	0.999992	0.000272349	1.75248e-05	0.000527173	0.0363748	0.98496
cg00175859	6	138428631	PERP;PERP	1stExon;5'UTR	Island	0.000181686	2.86286e-05	0.000334743	0.0203227	0.999992	0.000189692	2.93957e-05	0.000349988	0.0207199	0.98496
cg00178562	1	16966354	NA	NA	NA	0.000432765	0.00018083	0.000684699	0.000885184	0.999992	0.000410657	0.00014997	0.000671344	0.00223737	0.98496
cg00182639	12	114841671	TBX5;TBX5;TBX5;TBX5	Body;Body;5'UTR;1stExon	N_Shore	0.000189558	1.14255e-05	0.00036769	0.0371726	0.999992	0.000209491	2.94346e-05	0.000389548	0.0229144	0.98496
cg00185032	8	144398577	TOP1MT	Body	N_Shore	0.000213918	1.47858e-05	0.000413049	0.035434	0.999992	0.000256265	5.66191e-05	0.00045591	0.0122546	0.98496
cg00185988	2	169311665	LASS6	TSS1500	N_Shore	-0.000231172	-0.00045622	-6.12421e-06	0.0441599	0.999992	-0.000189826	-0.000422386	4.27339e-05	0.108825	0.98496
cg00186414	6	105851244	PREP	TSS1500	Island	0.000188378	2.20491e-05	0.000354707	0.0267142	0.999992	0.000215632	4.42415e-05	0.000387023	0.0140451	0.98496
cg00186701	8	98290510	TSPYL5	TSS1500	S_Shore	-0.000460023	-0.000765686	-0.000154359	0.00343789	0.999992	-0.000410111	-0.000708467	-0.000111756	0.00740911	0.98496
cg00187437	6	31089157	CDSN;PSORS1C1	TSS1500;5'UTR	NA	0.000267963	1.0703e-05	0.000525224	0.0413139	0.999992	0.000361876	0.000133687	0.000590065	0.00209371	0.98496
cg00188971	X	48343409	FTSJ1;FTSJ1;FTSJ1	3'UTR;3'UTR;3'UTR	NA	0.000376013	8.03648e-05	0.000671662	0.0130396	0.999992	0.000295213	-9.578e-06	0.000600005	0.0575409	0.98496
cg00192220	16	48570215	NA	NA	NA	0.00032473	7.14756e-05	0.000577985	0.0123299	0.999992	0.000126387	-5.33805e-05	0.000306154	0.16673	0.98496
cg00194519	X	133679545	MGC16121	Body	N_Shore	0.000305195	3.08714e-05	0.000579518	0.0294708	0.999992	0.00020613	-6.89142e-05	0.000481174	0.140662	0.98496
cg00199399	8	49304043	NA	NA	NA	-0.000297455	-0.00059428	-6.30172e-07	0.049522	0.999992	-0.000257138	-0.000566093	5.1816e-05	0.10211	0.98496
cg00200164	6	26028781	HIST1H4B	TSS1500	S_Shore	-0.000409519	-0.000719981	-9.90583e-05	0.0100861	0.999992	-0.000450224	-0.000766041	-0.000134407	0.00552716	0.98496
cg00200876	16	68731696	CDH3	Body	N_Shore	0.000244502	2.84061e-05	0.000460599	0.0268612	0.999992	0.00019681	-2.32628e-05	0.000416882	0.0792246	0.98496
cg00201192	4	48829788	NA	NA	N_Shelf	-0.000334655	-0.000649895	-1.94141e-05	0.0376236	0.999992	-0.000284181	-0.000613617	4.5255e-05	0.0903217	0.98496
cg00201779	6	72131020	C6orf155	TSS1500	S_Shore	0.000564982	0.000133481	0.000996483	0.0106397	0.999992	0.000516144	6.88137e-05	0.000963474	0.0240487	0.98496
cg00202441	4	47033126	GABRB1	TSS200	N_Shore	-0.000290043	-0.000553238	-2.68468e-05	0.0310176	0.999992	-0.000377521	-0.000637174	-0.000117868	0.00468059	0.98496
cg00203284	1	47910914	NA	NA	Island	0.000248942	9.73295e-07	0.00049691	0.0491192	0.999992	0.000286078	3.81426e-05	0.000534014	0.0240477	0.98496
cg00204262	19	39323158	ECH1	TSS1500	S_Shore	0.000244188	4.44287e-05	0.000443947	0.0169339	0.999992	0.000235554	4.12695e-05	0.000429839	0.0178517	0.98496
cg00206332	X	151140984	GABRE	Body	N_Shore	-0.000180249	-0.000359339	-1.15948e-06	0.0485543	0.999992	-0.000124108	-0.000306827	5.86111e-05	0.181475	0.98496
cg00208012	7	76032544	ZP3;SRCRB4D	5'UTR;Body	S_Shelf	0.000592151	3.55004e-05	0.0011488	0.0372369	0.999992	0.000362544	-0.000178916	0.000904004	0.187725	0.98496
cg00211174	3	127332098	MCM2	Body	NA	0.000500539	2.96921e-05	0.000971386	0.0373626	0.999992	0.000166945	-0.000145222	0.000479112	0.29217	0.989021
cg00213668	7	98028207	BAIAP2L1	Body	N_Shore	0.000423305	0.000116329	0.000730281	0.00721273	0.999992	0.000463351	0.000150706	0.000775995	0.00396048	0.98496
cg00214855	6	13813947	CCDC90A	Body	Island	0.000261552	4.88023e-05	0.000474302	0.0163279	0.999992	0.000270217	5.0639e-05	0.000489795	0.0162383	0.98496
cg00215224	15	35839876	ATPBD4;ATPBD4	TSS1500;TSS1500	S_Shore	0.000347721	1.50066e-06	0.000693942	0.0490282	0.999992	0.000362059	8.18844e-06	0.00071593	0.044998	0.98496
cg00218945	22	43265579	NA	NA	N_Shore	0.000305069	4.02381e-05	0.000569901	0.0242642	0.999992	0.000250586	-2.42274e-05	0.000525399	0.0735749	0.98496
cg00220721	11	36422443	PRR5L;PRR5L;PRR5L;PRR5L	5'UTR;5'UTR;TSS200;Body	NA	0.000515166	4.06403e-05	0.000989692	0.0335593	0.999992	0.000443715	-3.27333e-05	0.000920163	0.0677035	0.98496
cg00222982	11	125439225	EI24;EI24	TSS200;TSS200	Island	0.000130559	2.67236e-06	0.000258447	0.045461	0.999992	9.62237e-05	-3.44542e-05	0.000226902	0.147681	0.98496
cg00225902	3	66444122	LRIG1	Body	NA	-0.000482534	-0.000812492	-0.000152576	0.00443943	0.999992	-0.000315805	-0.00059734	-3.42694e-05	0.0281885	0.98496
cg00230183	16	88882565	GALNS	Body	N_Shore	0.000294792	3.65876e-05	0.000552996	0.0255331	0.999992	0.000263818	8.68672e-06	0.000518949	0.042792	0.98496
cg00231754	2	38176859	FAM82A1;FAM82A1;FAM82A1;FAM82A1	TSS1500;Body;TSS1500;Body	NA	0.000312535	5.11905e-05	0.000573879	0.019425	0.999992	0.000356547	9.13176e-05	0.000621777	0.00878414	0.98496
cg00232105	14	100752338	NA	NA	Island	0.000270282	2.89715e-05	0.000511594	0.0284078	0.999992	0.000163352	-6.39459e-05	0.00039065	0.157575	0.98496
cg00233079	4	108745587	SGMS2	TSS200	N_Shore	0.000202865	5.73976e-06	0.000399989	0.0437739	0.999992	0.000170286	-2.14698e-05	0.000362042	0.0813244	0.98496
cg00233594	2	135206613	LOC151162	TSS1500	NA	-0.000297193	-0.000582201	-1.21852e-05	0.0410934	0.999992	-0.000168775	-0.000403473	6.59236e-05	0.15732	0.98496
cg00234027	6	108185175	NA	NA	NA	0.00127996	0.00053049	0.00202944	0.00094592	0.999992	0.00116561	0.000394506	0.00193672	0.00331356	0.98496
cg00234261	7	151106082	WDR86	Body	N_Shore	-0.000383635	-0.000705785	-6.14856e-05	0.0199304	0.999992	-0.000423379	-0.000752586	-9.4172e-05	0.0120931	0.98496
cg00238468	2	128049602	ERCC3	Body	N_Shore	-0.000273915	-0.000483112	-6.47173e-05	0.0106387	0.999992	-0.000282663	-0.000500064	-6.52617e-05	0.0112009	0.98496
cg00238770	12	6809215	C12orf53	5'UTR	Island	0.000239019	4.41979e-05	0.000433839	0.0165448	0.999992	0.000320955	0.000129702	0.000512208	0.00115726	0.98496
cg00239419	17	57969186	TUBD1;RPS6KB1	5'UTR;TSS1500	N_Shore	-0.000326454	-0.000645545	-7.36269e-06	0.0450088	0.999992	-0.000338806	-0.000670821	-6.79008e-06	0.0455564	0.98496
cg00239952	5	111754478	EPB41L4A;FLJ11235	Body;TSS1500	Island	0.000247754	3.87434e-05	0.000456764	0.0204975	0.999992	0.000310907	0.000106121	0.000515693	0.0031832	0.98496
cg00241076	16	27120945	NA	NA	N_Shore	0.000164998	4.21585e-06	0.00032578	0.0443621	0.999992	0.00015915	-6.34011e-06	0.000324641	0.0593153	0.98496
cg00241218	6	31325000	HLA-B	TSS200	Island	0.000645733	7.38623e-05	0.0012176	0.0271663	0.999992	0.000698725	9.63088e-05	0.00130114	0.0233327	0.98496
cg00241273	13	107172856	EFNB2	Body	NA	0.000313774	3.35544e-05	0.000593994	0.0284516	0.999992	0.000349139	5.66892e-05	0.000641589	0.019643	0.98496
cg00243166	7	155437171	RBM33	TSS200	Island	-0.000195893	-0.000386406	-5.38063e-06	0.0439508	0.999992	-0.000181037	-0.000373892	1.18176e-05	0.0655679	0.98496
cg00244776	6	30883192	VARS2;VARS2;VARS2	Body;5'UTR;Body	S_Shore	0.000364346	9.46468e-06	0.000719228	0.0442705	0.999992	0.000319013	-4.70542e-05	0.00068508	0.0871066	0.98496
cg00245012	X	57148068	SPIN2B;SPIN2B;SPIN2B	TSS200;TSS200;TSS200	S_Shore	0.000326485	2.94614e-05	0.000623509	0.0314426	0.999992	0.000249939	-5.77618e-05	0.00055764	0.110539	0.98496
cg00245850	8	143925513	GML	Body	NA	0.000400141	1.3147e-05	0.000787135	0.042803	0.999992	0.00027827	-0.000107815	0.000664356	0.156385	0.98496
cg00248310	3	101292685	PCNP	TSS1500	N_Shore	0.000260372	2.36026e-05	0.000497142	0.0313672	0.999992	0.000269967	2.9721e-05	0.000510213	0.0279153	0.98496
cg00248521	16	2232251	CASKIN1	Body	N_Shore	0.000367186	4.83378e-05	0.000686035	0.0243051	0.999992	0.000343826	1.19291e-05	0.000675723	0.0424186	0.98496
cg00249093	19	5804642	NA	NA	Island	-0.000231791	-0.00046349	-9.19507e-08	0.0499103	0.999992	-0.000266064	-0.000503688	-2.84401e-05	0.028471	0.98496
cg00249511	11	627152	SCT;SCT	5'UTR;1stExon	Island	0.000249216	5.55987e-06	0.000492872	0.0450616	0.999992	0.000282149	3.29746e-05	0.000531324	0.0267564	0.98496
cg00249584	11	8833047	ST5;ST5;ST5	TSS1500;TSS200;5'UTR	NA	0.000360508	5.09109e-05	0.000670104	0.0227895	0.999992	0.000325762	7.25145e-06	0.000644273	0.0450751	0.98496
cg00251405	1	33219246	KIAA1522	Body	N_Shore	0.000261572	1.25628e-05	0.000510581	0.0396433	0.999992	0.000226366	-1.67333e-05	0.000469466	0.0677415	0.98496
cg00252408	1	98389381	NA	NA	S_Shelf	-0.000433752	-0.000771839	-9.56648e-05	0.0122813	0.999992	-0.000379815	-0.000721319	-3.83102e-05	0.0295328	0.98496
cg00252472	6	150739173	NA	NA	NA	0.000252452	1.9494e-05	0.000485409	0.0338762	0.999992	0.000272619	4.68292e-05	0.00049841	0.0183206	0.98496
cg00252529	4	148730174	ARHGAP10	Body	NA	0.000237878	2.52607e-05	0.000450495	0.0285821	0.999992	0.000214627	2.68512e-07	0.000428985	0.0497176	0.98496
cg00254556	8	27318934	CHRNA2	3'UTR	N_Shore	0.000407381	0.000149908	0.000664854	0.00213303	0.999992	0.000310121	7.64065e-05	0.000543835	0.00967349	0.98496
cg00255405	1	179335598	C1orf125;C1orf125	5'UTR;5'UTR	S_Shore	0.000311045	5.11383e-05	0.000570952	0.0193373	0.999992	0.000209189	-3.92896e-05	0.000457667	0.0982562	0.98496
cg00255759	10	73699748	NA	NA	NA	0.00024182	8.49029e-06	0.000475149	0.0423268	0.999992	0.000255902	2.45138e-05	0.000487291	0.0304415	0.98496
cg00255811	16	22217330	EEF2K	TSS1500	Island	0.00016632	2.47235e-05	0.000307917	0.0216497	0.999992	0.000177645	3.18981e-05	0.000323392	0.0172652	0.98496
cg00256512	2	3687584	COLEC11;COLEC11	Body;Body	N_Shore	0.000334722	4.91298e-05	0.000620314	0.0219339	0.999992	0.000358989	8.30782e-05	0.0006349	0.0111453	0.98496
cg00257542	18	43753531	C18orf25;C18orf25	TSS1500;TSS1500	Island	-0.000171934	-0.000333889	-9.97954e-06	0.0376175	0.999992	-0.000141704	-0.000306727	2.33186e-05	0.0917845	0.98496
cg00258779	17	75051947	NA	NA	Island	0.000552497	0.000270526	0.000834468	0.000162369	0.999992	0.000546553	0.000267675	0.000825431	0.000163729	0.98496
cg00258805	17	29876732	NA	NA	Island	0.000316492	0.000110286	0.000522698	0.00286489	0.999992	0.000356682	0.000146525	0.000566839	0.00102096	0.98496
cg00259549	8	689968	NA	NA	S_Shore	-0.000708864	-0.00134069	-7.70427e-05	0.0281475	0.999992	-0.000651264	-0.00130664	4.1121e-06	0.0514349	0.98496
cg00260116	7	100813838	C7orf52	3'UTR	N_Shore	-0.000293628	-0.000531657	-5.55986e-05	0.0159732	0.999992	-0.000289978	-0.000523584	-5.63714e-05	0.0153524	0.98496
cg00262061	3	39322775	CX3CR1;CX3CR1;CX3CR1;CX3CR1	Body;TSS1500;TSS200;TSS1500	NA	-0.000369567	-0.000692073	-4.70621e-05	0.0250024	0.999992	-5.03703e-05	-0.000306263	0.000205522	0.697731	0.995115
cg00263760	10	118897366	VAX1;VAX1	1stExon;1stExon	Island	-0.000269984	-0.000473877	-6.60917e-05	0.00980733	0.999992	-0.000260457	-0.000463789	-5.71247e-05	0.0124313	0.98496
cg00264236	16	89634049	NA	NA	S_Shore	-0.000293516	-0.000526955	-6.00779e-05	0.0140871	0.999992	-0.000233139	-0.00046368	-2.59757e-06	0.0475084	0.98496
cg00265415	1	235667507	B3GALNT2	1stExon	Island	-0.000222413	-0.00039802	-4.68049e-05	0.0134147	0.999992	-0.0001498	-0.000321074	2.14739e-05	0.0859783	0.98496
cg00265490	8	98655845	MTDH	TSS1500	N_Shore	0.000239263	3.43934e-06	0.000475087	0.0467935	0.999992	0.000179434	-6.05474e-05	0.000419415	0.141581	0.98496
cg00266918	X	17755541	SCML1;SCML1;SCML1;SCML1	TSS200;TSS200;TSS200;TSS200	Island	-0.000349142	-0.000681366	-1.69186e-05	0.0395555	0.999992	-0.000302741	-0.000649819	4.43372e-05	0.0868217	0.98496
cg00267142	6	167104601	RPS6KA2	Body	NA	0.000387386	5.33588e-05	0.000721413	0.0233342	0.999992	0.000188942	-0.000120456	0.000498341	0.229323	0.98617
cg00267746	20	57463984	GNAS;GNAS;GNAS;GNAS	3'UTR;TSS200;3'UTR;Body	Island	-0.000162853	-0.000323238	-2.46795e-06	0.0466221	0.999992	-0.000129041	-0.000291722	3.36397e-05	0.119078	0.98496
cg00268185	3	123602768	MYLK;MYLK;MYLK;MYLK	5'UTR;5'UTR;5'UTR;5'UTR	Island	0.000352081	0.000115699	0.000588462	0.00377633	0.999992	0.00030536	6.10748e-05	0.000549645	0.014663	0.98496
cg00269140	7	86389542	GRM3	5'UTR	NA	-0.000409463	-0.000761494	-5.74327e-05	0.0229386	0.999992	-0.000278976	-0.00062305	6.50978e-05	0.111182	0.98496
cg00281153	16	75682798	TERF2IP;KARS;KARS	Body;TSS1500;TSS1500	S_Shore	-0.000214031	-0.000409333	-1.873e-05	0.0319451	0.999992	-0.000170107	-0.000366781	2.65673e-05	0.0894794	0.98496
cg00281837	2	231855218	NA	NA	Island	-0.000343366	-0.000653616	-3.31153e-05	0.0303139	0.999992	-0.000327621	-0.000647223	-8.01878e-06	0.0445967	0.98496
cg00282877	10	135265980	LOC619207	TSS1500	NA	-0.0002541	-0.00049816	-1.00395e-05	0.041404	0.999992	-0.000183676	-0.000422106	5.4754e-05	0.129998	0.98496
cg00283247	2	3111484	NA	NA	NA	0.000226839	2.94788e-06	0.00045073	0.0470974	0.999992	0.000186032	-4.19602e-05	0.000414024	0.108949	0.98496
cg00285026	16	21169867	TMEM159;DNAH3	TSS200;Body	Island	0.000229783	7.8872e-05	0.000380694	0.0030875	0.999992	0.000249915	9.26804e-05	0.000407151	0.00204709	0.98496
cg00286188	2	33493596	LTBP1;LTBP1;LTBP1;LTBP1;LTBP1	Body;Body;Body;Body;Body	NA	-0.000249095	-0.000497861	-3.28128e-07	0.0497025	0.999992	-0.000190956	-0.000440223	5.83103e-05	0.132129	0.98496
cg00288763	4	154679462	RNF175	Body	N_Shore	0.000270852	4.18123e-05	0.000499892	0.0207931	0.999992	0.000344069	0.000120106	0.000568032	0.00284989	0.98496
cg00290868	6	162472522	PARK2;PARK2;PARK2	Body;Body;Body	NA	0.000324719	7.22402e-05	0.000577197	0.0120731	0.999992	0.000380662	0.000121164	0.000640159	0.00433424	0.98496
cg00291164	X	128939277	ZDHHC9;ZDHHC9	3'UTR;3'UTR	NA	-0.000294984	-0.000544697	-4.52708e-05	0.0209273	0.999992	-0.000287293	-0.000546149	-2.84369e-05	0.0298686	0.98496
cg00291981	3	49591748	BSN	TSS200	Island	-0.000232647	-0.000407357	-5.79365e-05	0.00941032	0.999992	-0.000228221	-0.000403786	-5.26561e-05	0.0112172	0.98496
cg00292001	3	46853850	NA	NA	Island	0.000283494	3.35539e-05	0.000533434	0.026493	0.999992	0.000302619	4.56492e-05	0.000559589	0.0213327	0.98496
cg00296079	1	160990978	F11R;F11R	1stExon;5'UTR	Island	0.000191946	1.24095e-07	0.000383767	0.0498539	0.999992	0.000187126	-8.66786e-06	0.000382921	0.0608876	0.98496
cg00296189	8	141520896	CHRAC1;CHRAC1	TSS1500;TSS1500	Island	0.000184893	3.1434e-06	0.000366644	0.0462172	0.999992	0.000194189	6.81091e-06	0.000381568	0.0423388	0.98496
cg00296291	4	129733887	PHF17;PHF17	5'UTR;5'UTR	Island	-0.000223292	-0.000437888	-8.6954e-06	0.0415227	0.999992	-0.00024673	-0.000466028	-2.74318e-05	0.0277272	0.98496
cg00298242	2	240842716	NA	NA	N_Shelf	0.000233215	2.59861e-05	0.000440444	0.0276735	0.999992	0.00027576	6.93453e-05	0.000482175	0.00920166	0.98496
cg00298481	11	27722063	BDNF;BDNF;BDNF;BDNF;BDNF;BDNF;BDNF;BDNF;BDNF;BDNF;BDNF;BDNF;BDNF;BDNF;BDNF;BDNF	Body;5'UTR;5'UTR;5'UTR;TSS200;Body;TSS200;5'UTR;5'UTR;TSS1500;5'UTR;5'UTR;5'UTR;TSS200;TSS1500;5'UTR	Island	0.000213861	4.18909e-06	0.000423533	0.0456525	0.999992	0.000240092	2.26149e-05	0.00045757	0.0307312	0.98496
cg00301677	2	10581667	ODC1	Body	NA	0.000247464	5.60222e-05	0.000438906	0.0116548	0.999992	0.000202722	1.42535e-05	0.000391189	0.0352108	0.98496
cg00305996	2	227655319	IRS1	3'UTR	N_Shore	-0.000370022	-0.000662244	-7.77995e-05	0.013436	0.999992	-0.000332224	-0.000599238	-6.5211e-05	0.0151184	0.98496
cg00306112	2	219773416	NA	NA	N_Shore	-0.0003211	-0.000562649	-7.95507e-05	0.00952997	0.999992	-0.000321775	-0.000564615	-7.89354e-05	0.00977395	0.98496
cg00306721	11	62477480	BSCL2	TSS1500	Island	0.000365794	2.39465e-05	0.00070764	0.0361477	0.999992	0.00033071	-1.38104e-05	0.000675231	0.0597799	0.98496
cg00307737	7	124402490	GPR37	Body	N_Shore	0.00028746	1.92821e-05	0.000555637	0.0358319	0.999992	0.000366155	0.000103783	0.000628526	0.00657383	0.98496
cg00308909	10	130062280	NA	NA	N_Shore	-0.000208453	-0.000385122	-3.17847e-05	0.0210746	0.999992	-0.000170735	-0.000351984	1.05143e-05	0.0646462	0.98496
cg00309313	3	54634169	CACNA2D3	Body	NA	0.000369741	7.22456e-05	0.000667237	0.0152131	0.999992	0.000345297	3.78111e-05	0.000652783	0.028017	0.98496
cg00309873	15	82379947	NA	NA	NA	-0.000219176	-0.000431128	-7.22382e-06	0.0427812	0.999992	-0.000157648	-0.000374707	5.94115e-05	0.153248	0.98496
cg00311360	1	225976407	SRP9;SRP9	Body;3'UTR	NA	-0.000367242	-0.000661313	-7.31705e-05	0.0147404	0.999992	-0.00031906	-0.000621372	-1.67487e-05	0.0387402	0.98496
cg00313401	15	74219948	LOXL1	1stExon	Island	0.000141855	6.17157e-06	0.000277539	0.0405738	0.999992	0.00016308	2.76709e-05	0.000298489	0.0186111	0.98496
cg00317010	3	52569752	NT5DC2;LOC440957	TSS1500;TSS1500	N_Shore	0.000333602	6.92767e-05	0.000597927	0.0137368	0.999992	0.000188109	-2.84485e-05	0.000404666	0.0881257	0.98496
cg00320035	9	14322108	NA	NA	N_Shore	-0.000307995	-0.000570176	-4.58141e-05	0.0216346	0.999992	-0.000259877	-0.000519244	-5.0946e-07	0.0495578	0.98496
cg00320094	1	68695183	GPR177;GPR177	Body;Body	N_Shore	-0.000385039	-0.000692302	-7.77762e-05	0.0144077	0.999992	-0.000358461	-0.000655081	-6.18408e-05	0.0182184	0.98496
cg00321115	13	28942568	FLT1;FLT1	Body;3'UTR	NA	-0.000179873	-0.000351671	-8.07643e-06	0.0402858	0.999992	-0.000182196	-0.000362078	-2.31436e-06	0.0471636	0.98496
cg00321480	8	143533853	NA	NA	Island	0.000188831	1.65101e-05	0.000361151	0.0319594	0.999992	0.000215341	4.1445e-05	0.000389237	0.0155947	0.98496
cg00325381	18	8370160	PTPRM;PTPRM	Body;Body	S_Shelf	-0.000225298	-0.000450473	-1.2231e-07	0.0498773	0.999992	-0.000207746	-0.000426192	1.07007e-05	0.0621563	0.98496
cg00327947	16	85482849	NA	NA	NA	0.000278914	2.881e-05	0.000529017	0.0290916	0.999992	0.000187698	-4.22963e-05	0.000417692	0.108888	0.98496
cg00328965	X	129243062	ELF4;ELF4	5'UTR;5'UTR	N_Shore	-0.000324229	-0.000511943	-0.000136516	0.000830707	0.999992	-0.000320771	-0.000509982	-0.000131561	0.00103386	0.98496
cg00335715	5	90575459	NA	NA	N_Shore	-0.000584312	-0.00114161	-2.70134e-05	0.0400119	0.999992	-0.000513248	-0.00108937	6.28742e-05	0.0803692	0.98496
cg00341935	8	27279932	PTK2B;PTK2B;PTK2B;PTK2B	Body;Body;Body;Body	NA	0.000305882	2.29101e-05	0.000588853	0.034319	0.999992	0.00033462	4.08347e-05	0.000628405	0.0258904	0.98496
cg00342532	19	50832552	KCNC3;KCNC3	5'UTR;1stExon	N_Shore	0.000164267	1.08541e-05	0.000317679	0.0360278	0.999992	0.000179448	2.34344e-05	0.000335461	0.0244877	0.98496
cg00343747	8	18411478	PSD3;PSD3	Body;Body	NA	0.000394301	9.40004e-05	0.000694601	0.0104272	0.999992	0.000497691	0.000208748	0.000786634	0.000863362	0.98496
cg00343839	17	5403516	LOC728392;LOC728392	1stExon;3'UTR	Island	0.000839502	0.000325413	0.00135359	0.00154396	0.999992	0.000943721	0.000415496	0.00147195	0.000559348	0.98496
cg00344801	22	46685728	TTC38	Body	Island	-0.000337781	-0.000665471	-1.00906e-05	0.0434367	0.999992	-2.04274e-05	-0.000257433	0.000216578	0.864934	0.998087
cg00346673	19	42360913	NA	NA	N_Shelf	-0.000216221	-0.000406491	-2.59523e-05	0.0262129	0.999992	-0.00021902	-0.000407571	-3.04677e-05	0.0231325	0.98496
cg00347518	20	23337006	NA	NA	Island	-0.000272699	-0.000513413	-3.19856e-05	0.0266728	0.999992	-0.000293354	-0.000541374	-4.53342e-05	0.0207831	0.98496
cg00348467	17	43222121	NA	NA	Island	-0.000288776	-0.000549746	-2.7805e-05	0.0303423	0.999992	-0.000300686	-0.000563037	-3.83357e-05	0.0249907	0.98496
cg00348623	16	1676043	CRAMP1L	Body	Island	0.000375937	7.36844e-05	0.000678189	0.015138	0.999992	0.000319206	1.15526e-05	0.000626859	0.0421036	0.98496
cg00349636	8	37960185	NA	NA	N_Shelf	-0.000281083	-0.000445335	-0.000116831	0.000924286	0.999992	-0.000261321	-0.000431792	-9.0851e-05	0.00290884	0.98496
cg00349948	8	703433	NA	NA	NA	-0.000200289	-0.000393588	-6.98994e-06	0.0423712	0.999992	-0.00012218	-0.000300829	5.64693e-05	0.178504	0.98496
cg00351202	20	45094318	LOC100240726	TSS1500	NA	-0.000215692	-0.000421748	-9.63626e-06	0.0403321	0.999992	-0.000149697	-0.000359528	6.01329e-05	0.160608	0.98496
cg00352005	2	86672885	KDM3A;KDM3A	Body;Body	S_Shelf	-0.000330779	-0.000660791	-7.67156e-07	0.0494768	0.999992	-0.000347466	-0.000688131	-6.80194e-06	0.0456576	0.98496
cg00352560	1	45106266	RNF220	Body	NA	-0.000168708	-0.000287866	-4.95508e-05	0.00583512	0.999992	-0.000163743	-0.000286016	-4.14706e-05	0.00903877	0.98496
cg00356769	7	23455115	IGF2BP3	Body	Island	-0.000245255	-0.000450161	-4.03482e-05	0.019322	0.999992	-0.000224978	-0.000437004	-1.2951e-05	0.0377197	0.98496
cg00356815	6	30001703	NCRNA00171	Body	NA	0.000443626	9.24553e-06	0.000878006	0.0453801	0.999992	0.000261581	-0.000176798	0.000699959	0.240102	0.986965
cg00357176	7	139257004	HIPK2;HIPK2	3'UTR;3'UTR	NA	-0.00030099	-0.000575654	-2.63255e-05	0.0319539	0.999992	-0.000242515	-0.000516237	3.12076e-05	0.0820212	0.98496
cg00359423	11	95526151	CEP57	Body	S_Shelf	-0.000357221	-0.000709227	-5.21481e-06	0.0467443	0.999992	-0.000301	-0.000661985	5.99847e-05	0.101482	0.98496
cg00360365	X	54556536	GNL3L	TSS200	Island	0.000370432	2.59721e-05	0.000714892	0.0352411	0.999992	0.000419509	5.8295e-05	0.000780722	0.0231559	0.98496
cg00362236	6	18384365	NA	NA	N_Shelf	-0.000406933	-0.00071863	-9.52351e-05	0.0108636	0.999992	-0.000410859	-0.000728052	-9.36668e-05	0.0115028	0.98496
cg00362322	16	88704230	IL17C	TSS1500	N_Shore	-0.000390097	-0.000726402	-5.37913e-05	0.0233103	0.999992	-0.000401838	-0.0007489	-5.47758e-05	0.0235729	0.98496
cg00363813	12	6664872	IFFO1;IFFO1	1stExon;1stExon	Island	0.000242573	7.40413e-05	0.000411105	0.00508765	0.999992	0.000256438	8.39593e-05	0.000428916	0.00384945	0.98496
cg00365411	16	2851243	TESSP1	Body	S_Shelf	0.000468925	0.000129534	0.000808316	0.00710221	0.999992	0.000543896	0.0002426	0.000845191	0.000492136	0.98496
cg00367615	13	31480979	C13orf33	Body	Island	-0.000917683	-0.00161256	-0.000222811	0.00999862	0.999992	-0.00102306	-0.00174056	-0.000305556	0.00551828	0.98496
cg00369351	6	26458121	BTN2A1;BTN2A1	TSS200;TSS200	N_Shore	-0.000230384	-0.000438486	-2.22824e-05	0.0302643	0.999992	-0.000250175	-0.00046508	-3.52711e-05	0.0228396	0.98496
cg00371368	1	239550378	NA	NA	Island	-0.000214789	-0.000418451	-1.11275e-05	0.0388733	0.999992	-0.00024904	-0.000460133	-3.79474e-05	0.0211042	0.98496
cg00371453	19	7854482	CLEC4GP1	Body	Island	0.0001911	6.47473e-07	0.000381553	0.0492364	0.999992	0.000181647	-1.69587e-05	0.000380253	0.0727139	0.98496
cg00371926	18	55289231	NARS	TSS200	Island	-0.000213062	-0.000369724	-5.64e-05	0.00802924	0.999992	-0.000194078	-0.000354403	-3.37533e-05	0.0180268	0.98496
cg00371950	2	132431211	NA	NA	Island	-0.000218755	-0.000398726	-3.87831e-05	0.0175542	0.999992	-0.000242275	-0.000424878	-5.96725e-05	0.00968065	0.98496
cg00372354	2	97304187	KIAA1310;KIAA1310	TSS200;TSS200	Island	0.000197448	4.70828e-05	0.000347813	0.0104213	0.999992	0.000215573	6.06519e-05	0.000370494	0.00672833	0.98496
cg00372610	19	2096731	C19orf36;C19orf36;MOBKL2A	TSS200;TSS200;TSS1500	Island	-0.000249639	-0.000470711	-2.85677e-05	0.0271577	0.999992	-0.000282315	-0.000508696	-5.59333e-05	0.0148925	0.98496
cg00373554	7	87288366	RUNDC3B;ABCB1;RUNDC3B;RUNDC3B	Body;5'UTR;Body;Body	NA	-0.000365449	-0.000708318	-2.258e-05	0.0368726	0.999992	-0.000311507	-0.000652051	2.90375e-05	0.0726766	0.98496
cg00373763	13	50908713	NA	NA	NA	0.000311849	1.02903e-05	0.000613408	0.042773	0.999992	8.83441e-05	-0.000127026	0.000303714	0.418735	0.989837
cg00374377	17	27038186	PROCA1	Body	Island	-0.000201106	-0.000397202	-5.01062e-06	0.0444989	0.999992	-0.000223831	-0.000428348	-1.93134e-05	0.0321817	0.98496
cg00375105	X	153625785	RPL10;RPL10	TSS1500;TSS1500	N_Shore	-0.000349762	-0.000686509	-1.30138e-05	0.0418858	0.999992	-0.000375479	-0.000726887	-2.40707e-05	0.036422	0.98496
cg00375457	11	5617273	TRIM6-TRIM34;TRIM6;TRIM6	TSS1500;TSS1500;TSS200	NA	0.00121951	0.000193008	0.00224602	0.0202213	0.999992	0.00123241	0.000165461	0.00229935	0.0238993	0.98496
cg00377497	8	27167110	TRIM35	Body	N_Shore	0.000377421	1.07876e-05	0.000744054	0.0437122	0.999992	5.1663e-05	-0.000184572	0.000287898	0.666125	0.99483
cg00377695	11	117667189	DSCAML1	Body	Island	-0.000209918	-0.000413235	-6.60152e-06	0.0431016	0.999992	-0.000239983	-0.000447323	-3.26423e-05	0.0236194	0.98496
cg00379090	1	182923115	C1orf14	TSS1500	S_Shore	-0.000378384	-0.000679948	-7.68195e-05	0.0142851	0.999992	-0.00032807	-0.000636311	-1.98294e-05	0.0371464	0.98496
cg00380985	X	101397146	TCEAL6	5'UTR	N_Shore	0.000240765	1.88979e-05	0.000462632	0.0336345	0.999992	0.000233406	4.23861e-06	0.000462573	0.0459662	0.98496
cg00381131	4	154073616	TRIM2	TSS1500	N_Shore	-0.000197992	-0.000391329	-4.65551e-06	0.0448012	0.999992	-0.000223848	-0.000414527	-3.3168e-05	0.0217359	0.98496
cg00383384	10	57391271	NA	NA	S_Shore	-0.000175291	-0.000330718	-1.98634e-05	0.0273489	0.999992	-0.000203229	-0.000356245	-5.02132e-05	0.00960773	0.98496
cg00384553	1	228266701	NA	NA	N_Shelf	-0.000230041	-0.000459518	-5.63147e-07	0.0494478	0.999992	-0.000243512	-0.000455698	-3.13267e-05	0.0248031	0.98496
cg00384707	19	51128576	SYT3;SYT3;SYT3	Body;Body;Body	Island	-0.000359206	-0.000613467	-0.000104946	0.00594063	0.999992	-0.000281447	-0.000528358	-3.4535e-05	0.0257787	0.98496
cg00385983	11	100306916	NA	NA	NA	-0.00027859	-0.000510538	-4.66421e-05	0.0189114	0.999992	-0.000183177	-0.000410869	4.45144e-05	0.113964	0.98496
cg00387117	3	105105844	ALCAM	Body	NA	-0.000440129	-0.000800139	-8.01189e-05	0.016922	0.999992	-0.000250393	-0.000575308	7.45221e-05	0.129857	0.98496
cg00387658	20	54986793	CASS4;CASS4;CASS4;CASS4	TSS1500;TSS1500;TSS1500;TSS1500	NA	-0.00023312	-0.000444091	-2.2149e-05	0.0305726	0.999992	-0.000203759	-0.000404487	-3.03092e-06	0.0466854	0.98496
cg00387982	16	4749556	ANKS3	Body	NA	-0.000532998	-0.000880802	-0.000185195	0.00290683	0.999992	-0.000512165	-0.000868244	-0.000156086	0.00513029	0.98496
cg00389406	2	220432815	OBSL1	Body	Island	-0.000307896	-0.000559782	-5.60103e-05	0.0169381	0.999992	-0.000203983	-0.000457099	4.91322e-05	0.113345	0.98496
cg00389713	6	43138877	SRF	TSS200	Island	-0.000236458	-0.000455526	-1.7389e-05	0.0345797	0.999992	-0.000277848	-0.000500612	-5.50827e-05	0.0148774	0.98496
cg00389785	6	55035173	NA	NA	N_Shelf	-0.000249548	-0.000481002	-1.80936e-05	0.0347786	0.999992	-0.000169986	-0.000402933	6.29615e-05	0.151332	0.98496
cg00390049	X	153082274	PDZD4	Body	N_Shelf	0.000208683	3.17983e-06	0.000414187	0.0466039	0.999992	0.000195762	-1.58033e-05	0.000407327	0.0694694	0.98496
cg00391741	3	127307227	TPRA1;TPRA1	5'UTR;5'UTR	N_Shore	0.000393469	3.45098e-05	0.000752427	0.0319089	0.999992	0.000156825	-8.0707e-05	0.000394356	0.193918	0.98496
cg00392155	2	225305951	NA	NA	N_Shore	0.000411415	8.62047e-06	0.00081421	0.0453557	0.999992	0.000273766	-0.0001336	0.000681132	0.18611	0.98496
cg00393182	1	155218830	FAM189B;FAM189B	Body;Body	N_Shore	-0.000314383	-0.000571517	-5.72497e-05	0.0169132	0.999992	-0.000252243	-0.000519274	1.47882e-05	0.0639122	0.98496
cg00393673	1	165494483	LOC400794	Body	NA	0.000306202	4.30255e-07	0.000611973	0.0496827	0.999992	0.000287672	-2.76361e-05	0.000602979	0.0734153	0.98496
cg00395894	19	17881640	FCHO1;FCHO1;FCHO1;FCHO1	Body;Body;Body;Body	S_Shelf	-0.000324362	-0.000619036	-2.9689e-05	0.0312059	0.999992	-0.000285794	-0.000586553	1.49662e-05	0.0623671	0.98496
cg00396407	1	226374726	ACBD3	TSS1500	Island	0.000151979	2.36387e-05	0.000280319	0.020621	0.999992	0.000166595	3.43301e-05	0.000298859	0.0139391	0.98496
cg00397559	5	82683873	NA	NA	NA	0.000338162	8.27458e-06	0.00066805	0.044595	0.999992	0.000361096	3.59124e-05	0.00068628	0.0297844	0.98496
cg00397910	8	80522577	STMN2	TSS1500	N_Shore	-0.000297546	-0.000533254	-6.18379e-05	0.0137177	0.999992	-0.000272821	-0.000500507	-4.51339e-05	0.0192063	0.98496
cg00398728	19	40362928	FCGBP	Body	Island	-0.000272294	-0.000511325	-3.32622e-05	0.0258576	0.999992	-0.000198797	-0.000436101	3.8508e-05	0.0999095	0.98496
cg00398759	7	155574330	NA	NA	S_Shore	0.000450254	0.000176001	0.000724506	0.00145912	0.999992	0.00041636	0.000156958	0.000675761	0.00185432	0.98496
cg00400334	2	85981962	ATOH8	1stExon	Island	-0.000203953	-0.000387007	-2.08986e-05	0.0292377	0.999992	-0.000214638	-0.000401267	-2.8009e-05	0.0245035	0.98496
cg00402533	2	197458695	HECW2	TSS1500	S_Shore	0.000222408	3.20362e-06	0.000441612	0.046787	0.999992	0.000203953	-2.30999e-05	0.000431006	0.0779169	0.98496
cg00403955	16	11680241	LITAF;LITAF;LITAF;LITAF	5'UTR;TSS200;5'UTR;Body	Island	0.000395629	5.05951e-06	0.000786198	0.047143	0.999992	0.000298196	-0.00010041	0.000696802	0.14137	0.98496
cg00404400	3	186078568	DGKG;DGKG;DGKG	5'UTR;5'UTR;5'UTR	N_Shore	-0.000253885	-0.000466486	-4.12841e-05	0.0195939	0.999992	-0.000361576	-0.000570358	-0.000152794	0.000810816	0.98496
cg00405554	8	65490897	LOC401463	TSS1500	N_Shore	-0.000196786	-0.000373218	-2.03528e-05	0.0290682	0.999992	-0.000137381	-0.000311701	3.69378e-05	0.121455	0.98496
cg00406319	10	126851303	NA	NA	Island	-0.000459877	-0.000790525	-0.000129229	0.0067397	0.999992	-0.000441715	-0.000787604	-9.58256e-05	0.012695	0.98496
cg00406796	19	40596516	ZNF780A;ZNF780A;ZNF780A;ZNF780A	5'UTR;5'UTR;5'UTR;5'UTR	N_Shore	0.000227524	2.353e-05	0.000431518	0.0290697	0.999992	0.000222219	7.67491e-06	0.000436763	0.0424518	0.98496
cg00407329	6	100893665	SIM1	Body	N_Shore	-0.000327514	-0.000619511	-3.55174e-05	0.0281891	0.999992	-0.000416075	-0.000709509	-0.000122642	0.00577764	0.98496
cg00407729	10	52751144	PRKG1	1stExon	Island	0.000250292	5.87318e-05	0.000441851	0.0108008	0.999992	0.000308766	0.000115997	0.000501535	0.001894	0.98496
cg00407820	6	150182095	LRP11	Body	N_Shelf	0.000300412	3.23611e-05	0.000568463	0.0283149	0.999992	0.000382686	0.000112042	0.00065333	0.00591212	0.98496
cg00411097	7	1596050	TMEM184A;TMEM184A	1stExon;5'UTR	NA	0.000307706	6.92818e-05	0.000546131	0.0117852	0.999992	0.000297666	5.04826e-05	0.000544848	0.0186224	0.98496
cg00411948	11	133800473	IGSF9B	Body	N_Shore	0.000688114	0.000282603	0.00109362	0.00101698	0.999992	0.000598931	0.000184572	0.00101329	0.00492105	0.98496
cg00413380	13	113992654	GRTP1	Body	NA	-0.000242941	-0.000470632	-1.52498e-05	0.0366779	0.999992	-0.000155983	-0.000381313	6.9348e-05	0.173308	0.98496
cg00413543	8	34893470	NA	NA	NA	-0.000256656	-0.000513208	-1.04738e-07	0.0499078	0.999992	-0.000204625	-0.000461147	5.18972e-05	0.117029	0.98496
cg00415939	11	85772935	PICALM;PICALM	Body;Body	NA	-0.000456062	-0.000793625	-0.000118498	0.00844435	0.999992	-0.000313636	-0.000647412	2.01398e-05	0.0653022	0.98496
cg00416492	6	14211855	NA	NA	S_Shore	-0.000188158	-0.000368982	-7.33374e-06	0.0415155	0.999992	-0.000152188	-0.000336508	3.21313e-05	0.104836	0.98496
cg00417692	4	114378393	CAMK2D;CAMK2D;CAMK2D;CAMK2D;CAMK2D;CAMK2D	3'UTR;3'UTR;Body;Body;3'UTR;3'UTR	NA	-0.000368963	-0.000654561	-8.33652e-05	0.0117014	0.999992	-0.000369074	-0.000659449	-7.86995e-05	0.0131112	0.98496
cg00418071	1	86073001	NA	NA	NA	-0.000243172	-0.000475825	-1.05194e-05	0.0406249	0.999992	-0.000114087	-0.000328465	0.000100291	0.294529	0.989021
cg00419390	X	57024196	NA	NA	S_Shelf	-0.00047357	-0.000849685	-9.74555e-05	0.0139566	0.999992	-0.00047364	-0.000866671	-8.06087e-05	0.0185398	0.98496
cg00419617	13	51685392	NA	NA	NA	0.00048092	7.26156e-05	0.000889225	0.0212967	0.999992	0.000556975	0.000144161	0.000969788	0.00854603	0.98496
cg00419757	5	87695564	NA	NA	NA	0.000350349	1.86465e-05	0.000682052	0.0385865	0.999992	0.000389358	4.32792e-05	0.000735436	0.0277317	0.98496
cg00419822	1	154537214	NA	NA	N_Shelf	0.00023923	4.15144e-06	0.000474309	0.0461402	0.999992	0.000299067	9.42582e-05	0.000503875	0.00450984	0.98496
cg00420450	8	22132641	PIWIL2;PIWIL2	TSS200;TSS1500	N_Shore	-0.000398379	-0.000712242	-8.45153e-05	0.0132192	0.999992	-0.000349072	-0.00066733	-3.08152e-05	0.0318132	0.98496
cg00420895	6	70577606	COL19A1	5'UTR	S_Shore	0.000237552	8.74876e-05	0.000387616	0.00212269	0.999992	0.000276612	0.000127756	0.000425467	0.000339795	0.98496
cg00422120	2	219848333	FEV	Body	N_Shore	-0.00023994	-0.000439198	-4.06812e-05	0.0186142	0.999992	-0.00022306	-0.000418979	-2.71417e-05	0.0259494	0.98496
cg00422624	2	16078724	NA	NA	N_Shore	-0.000348322	-0.000656036	-4.06077e-05	0.0267931	0.999992	-0.000186655	-0.000427283	5.39717e-05	0.127375	0.98496
cg00423675	9	138067680	NA	NA	N_Shore	-0.000290988	-0.000561366	-2.0611e-05	0.035102	0.999992	-0.000206558	-0.000465719	5.26026e-05	0.11733	0.98496
cg00424169	13	31506837	C13orf26;C13orf26	1stExon;5'UTR	NA	-0.000584803	-0.00102746	-0.000142143	0.0099732	0.999992	-0.000505189	-0.000934017	-7.63615e-05	0.0212866	0.98496
cg00424572	8	25903209	EBF2	TSS1500	Island	-0.000209119	-0.000370781	-4.74574e-05	0.0115963	0.999992	-0.000245769	-0.000411164	-8.0375e-05	0.00386847	0.98496
cg00425217	19	13205470	NFIX	3'UTR	N_Shore	-0.00022742	-0.000434245	-2.0595e-05	0.0313837	0.999992	-0.000208842	-0.000421986	4.30149e-06	0.0547397	0.98496
cg00425988	8	33372188	C8orf41	TSS1500	Island	0.000209316	2.93936e-06	0.000415692	0.0468666	0.999992	0.000211105	1.05919e-06	0.000421152	0.0488715	0.98496
cg00426193	2	152267492	RIF1	Body	S_Shore	0.000251063	2.96766e-05	0.000472449	0.026519	0.999992	0.00026639	4.56421e-05	0.000487138	0.0183812	0.98496
cg00428598	17	7153814	DULLARD;DULLARD	Body;Body	N_Shore	0.000274533	2.95551e-05	0.000519511	0.0283264	0.999992	0.000228665	-2.58893e-05	0.00048322	0.0779059	0.98496
cg00431187	7	27161749	HOXA3	5'UTR	N_Shore	-0.000365641	-0.000680134	-5.11472e-05	0.0229979	0.999992	-0.000239965	-0.000555172	7.52412e-05	0.134537	0.98496
cg00431602	X	23799775	SAT1;SAT1	TSS1500;TSS1500	N_Shore	0.0003708	0.000118086	0.000623515	0.00431288	0.999992	0.00028149	2.53901e-05	0.00053759	0.0314597	0.98496
cg00434119	3	186080868	DGKG;DGKG;DGKG	TSS1500;TSS1500;TSS1500	S_Shore	0.000263129	2.96114e-05	0.000496646	0.0274827	0.999992	0.000137791	-8.37314e-05	0.000359313	0.220835	0.985498
cg00435063	7	157454207	PTPRN2;PTPRN2;PTPRN2	Body;Body;Body	Island	-0.00089204	-0.0015446	-0.00023948	0.00771933	0.999992	-0.000687151	-0.00135511	-1.91943e-05	0.0438545	0.98496
cg00435606	17	16257223	CENPV	TSS1500	S_Shore	-0.000339319	-0.000666468	-1.21701e-05	0.0421676	0.999992	-0.000308285	-0.000645896	2.93264e-05	0.0731714	0.98496
cg00437258	7	6449066	DAGLB;DAGLB	3'UTR;3'UTR	NA	-0.000551047	-0.00107562	-2.64751e-05	0.0396398	0.999992	-0.000667397	-0.00117432	-0.000160478	0.010241	0.98496
cg00442282	17	38471064	RARA	5'UTR	N_Shore	0.000318877	2.23309e-05	0.000615423	0.0352572	0.999992	0.000114755	-0.000103213	0.000332723	0.299711	0.989064
cg00442670	17	47406777	ZNF652;ZNF652	5'UTR;5'UTR	NA	-0.000304432	-0.000577633	-3.12319e-05	0.0292159	0.999992	-0.000157838	-0.000422794	0.000107118	0.240875	0.986965
cg00448482	18	13726497	C18orf19;C18orf19;RNMT;C18orf19;C18orf19	5'UTR;1stExon;TSS1500;1stExon;5'UTR	Island	-0.000228558	-0.000430822	-2.62938e-05	0.0270544	0.999992	-0.000199675	-0.000405375	6.02548e-06	0.0570006	0.98496
cg00448752	1	101775370	NA	NA	NA	0.000171428	2.83976e-05	0.000314458	0.0191606	0.999992	0.000183737	3.7889e-05	0.000329585	0.0139222	0.98496
cg00451113	3	138722221	NA	NA	N_Shelf	-0.000247708	-0.000484873	-1.05428e-05	0.0407694	0.999992	-0.000187085	-0.000417959	4.37891e-05	0.111388	0.98496
cg00453717	11	74344629	POLD3	Body	NA	0.00051286	2.77662e-05	0.000997955	0.0384012	0.999992	5.86803e-05	-0.000144695	0.000262055	0.569274	0.992468
cg00454932	1	171750547	METTL13;METTL13;METTL13	TSS1500;TSS1500;TSS1500	Island	-0.000136493	-0.000265835	-7.15042e-06	0.0387557	0.999992	-0.0001426	-0.000276951	-8.24845e-06	0.0376642	0.98496
cg00455178	11	14913981	CYP2R1	TSS1500	S_Shore	-0.000223677	-0.000397292	-5.00616e-05	0.0119286	0.999992	-0.00019974	-0.000380214	-1.92664e-05	0.0303218	0.98496
cg00455402	19	21769736	NA	NA	Island	0.000357744	2.62493e-05	0.000689238	0.0346114	0.999992	0.000409781	6.79525e-05	0.000751609	0.0191509	0.98496
cg00456086	3	197283111	BDH1;BDH1;BDH1	TSS1500;TSS1500;5'UTR	Island	-0.00022169	-0.000432901	-1.0478e-05	0.0397998	0.999992	-0.000212796	-0.00042684	1.24816e-06	0.0513324	0.98496
cg00458564	13	114847039	RASA3	Body	N_Shore	0.000411431	5.51585e-05	0.000767704	0.023917	0.999992	0.00053018	0.000182441	0.00087792	0.00306044	0.98496
cg00458681	22	19010419	DGCR10	Body	NA	0.000396437	6.23698e-05	0.000730505	0.0203587	0.999992	0.000394269	5.98921e-05	0.000728646	0.0211741	0.98496
cg00459617	19	8111382	NA	NA	N_Shelf	-0.000286218	-0.000562623	-9.8138e-06	0.0425002	0.999992	-0.00028288	-0.000571384	5.62519e-06	0.0545732	0.98496
cg00459992	7	158819232	NA	NA	S_Shore	-0.000284788	-0.00055066	-1.89166e-05	0.0359598	0.999992	-0.000243236	-0.000477458	-9.01415e-06	0.0419215	0.98496
cg00459997	12	130621721	NA	NA	N_Shore	0.000330877	4.87704e-05	0.000612983	0.0218395	0.999992	0.000395653	0.000109207	0.000682099	0.00713358	0.98496
cg00460268	3	50383175	ZMYND10	TSS200	Island	-0.000235601	-0.000423041	-4.81602e-05	0.014119	0.999992	-0.000253211	-0.000443373	-6.3049e-05	0.00942877	0.98496
cg00460457	22	41631801	CHADL	Body	N_Shore	0.000285266	8.46307e-06	0.000562069	0.0434806	0.999992	0.000314945	2.44209e-05	0.000605469	0.0338238	0.98496
cg00460944	12	133435840	CHFR;CHFR;CHFR;CHFR;CHFR	Body;Body;Body;Body;Body	NA	0.000353063	7.44438e-05	0.000631683	0.0133676	0.999992	0.000320839	3.98795e-05	0.000601798	0.0255153	0.98496
cg00462107	5	72677230	NA	NA	Island	0.000184782	1.6563e-07	0.000369399	0.0497975	0.999992	0.000234776	4.683e-05	0.000422723	0.0147288	0.98496
cg00463011	16	30550239	NA	NA	S_Shelf	-0.000429546	-0.000771098	-8.79946e-05	0.0140669	0.999992	-0.00027876	-0.000552994	-4.52595e-06	0.0463868	0.98496
cg00465198	10	97807225	CCNJ;CCNJ;CCNJ	Body;Body;Body	S_Shelf	-0.000172731	-0.000343984	-1.47789e-06	0.0480809	0.999992	-0.000175867	-0.000350559	-1.17413e-06	0.0485008	0.98496
cg00466249	17	79269884	SLC38A10;SLC38A10	TSS1500;TSS1500	S_Shore	0.000568163	0.000221279	0.000915047	0.0014958	0.999992	0.000461828	0.00013202	0.000791635	0.00639759	0.98496
cg00466402	1	205423263	NA	NA	N_Shore	-0.000254363	-0.000503844	-4.88243e-06	0.0457382	0.999992	-0.000133745	-0.000329621	6.2132e-05	0.179205	0.98496
cg00466544	14	57046243	C14orf101	TSS1500	N_Shore	0.000204737	3.31865e-05	0.000376287	0.0196678	0.999992	0.000260983	8.53597e-05	0.000436607	0.00386665	0.98496
cg00467600	12	28128567	NA	NA	Island	-0.000165675	-0.000318414	-1.29352e-05	0.0337133	0.999992	-0.000156245	-0.00031279	2.9899e-07	0.0504331	0.98496
cg00467652	3	50357644	HYAL2;HYAL2	Body;Body	Island	-0.000301036	-0.000597162	-4.90967e-06	0.0463687	0.999992	-0.000223225	-0.000523845	7.73958e-05	0.144324	0.98496
cg00469757	16	66727621	CMTM4;CMTM4	Body;Body	N_Shelf	0.000304935	4.43464e-05	0.000565523	0.0221399	0.999992	0.000294129	2.56481e-05	0.00056261	0.0320123	0.98496
cg00469797	2	580802	NA	NA	N_Shore	-0.000241505	-0.000454335	-2.86757e-05	0.0264292	0.999992	-0.000209017	-0.000426378	8.34321e-06	0.0593343	0.98496
cg00472029	13	100619842	ZIC5	Body	N_Shore	0.00027096	4.27979e-05	0.000499122	0.0202676	0.999992	0.000250595	1.47988e-05	0.000486391	0.0374224	0.98496
cg00472292	4	184580884	C4orf41;RWDD4A;C4orf41	5'UTR;TSS1500;5'UTR	S_Shore	0.000369755	0.000160519	0.000578992	0.000634134	0.999992	0.000351486	0.00013613	0.000566842	0.00156035	0.98496
cg00475472	3	108101406	MYH15	Body	NA	-0.000393636	-0.000702004	-8.52676e-05	0.0127154	0.999992	-0.000288809	-0.000595463	1.78449e-05	0.0646974	0.98496
cg00476617	10	18492374	CACNB2;CACNB2;CACNB2;CACNB2;CACNB2;CACNB2	Body;Body;Body;Body;Body;Body	NA	0.000360373	3.64283e-05	0.000684319	0.029483	0.999992	0.000311251	-1.22465e-05	0.000634749	0.0591967	0.98496
cg00476653	13	47169346	LRCH1;LRCH1;LRCH1	Body;Body;Body	NA	0.000407355	9.15669e-05	0.000723143	0.0118247	0.999992	0.000334947	1.66809e-05	0.000653212	0.039287	0.98496
cg00480136	1	111098212	NA	NA	Island	-0.000296991	-0.000493576	-0.000100406	0.00331973	0.999992	-0.000274522	-0.000476746	-7.22975e-05	0.00815785	0.98496
cg00481457	18	21269165	LAMA3;LAMA3	TSS1500;TSS1500	N_Shore	-0.000351678	-0.000567929	-0.000135427	0.00161239	0.999992	-0.000411241	-0.000631506	-0.000190977	0.000319362	0.98496
cg00483940	2	40140929	NA	NA	NA	0.000242895	1.22641e-05	0.000473526	0.0391406	0.999992	0.000197149	-3.90848e-05	0.000433382	0.10119	0.98496
cg00485515	6	88054908	C6orf163	1stExon	NA	-0.00041585	-0.000760332	-7.13689e-05	0.0183268	0.999992	-0.000320667	-0.000660368	1.90346e-05	0.0640938	0.98496
cg00486122	2	237405897	IQCA1	Body	NA	-0.000491794	-0.000838236	-0.000145351	0.00571072	0.999992	-0.000324266	-0.000662847	1.43155e-05	0.0603588	0.98496
cg00486627	3	50541026	CACNA2D2;CACNA2D2	TSS200;TSS200	Island	-0.000194777	-0.000345794	-4.37612e-05	0.0118366	0.999992	-0.000188104	-0.000345503	-3.07053e-05	0.0195189	0.98496
cg00489408	16	29910669	SEZ6L2;SEZ6L2;ASPHD1;SEZ6L2;SEZ6L2	TSS200;TSS200;TSS1500;TSS200;TSS200	N_Shore	0.000251854	8.72958e-05	0.000416413	0.00294252	0.999992	0.000262084	0.000102124	0.000422044	0.00149818	0.98496
cg00489699	9	139724279	C9orf86;C9orf86	Body;Body	N_Shore	0.000397618	8.66078e-05	0.000708628	0.012582	0.999992	0.00042442	0.000111837	0.000737003	0.00814547	0.98496
cg00489772	1	3775078	KIAA0562;DFFB	TSS1500;Body	Island	-0.00053344	-0.00106177	-5.1067e-06	0.0478548	0.999992	-0.000502947	-0.0010551	4.9207e-05	0.0738747	0.98496
cg00490249	3	49058586	MIR191;DALRD3;NDUFAF3;MIR425;NDUFAF3;NDUFAF3;NDUFAF3	TSS1500;TSS200;TSS1500;TSS1500;TSS200;TSS1500;5'UTR	Island	-0.000267349	-0.000486304	-4.83952e-05	0.0170563	0.999992	-0.000214893	-0.000436751	6.96528e-06	0.0575333	0.98496
cg00491530	12	53437765	NA	NA	N_Shelf	-0.000700933	-0.00115799	-0.000243877	0.00288705	0.999992	-0.000665924	-0.00113118	-0.000200672	0.00534548	0.98496
cg00491927	3	120003642	NA	NA	N_Shore	-0.000335443	-0.000612858	-5.80271e-05	0.0181391	0.999992	-0.000328975	-0.000606346	-5.16045e-05	0.0204406	0.98496
cg00495708	2	136738498	DARS	Body	NA	-0.000245616	-0.0004691	-2.21316e-05	0.0314668	0.999992	-0.000231685	-0.0004594	-3.97119e-06	0.0461889	0.98496
cg00498653	3	156806902	NA	NA	Island	-0.000276334	-0.000500291	-5.23759e-05	0.0159493	0.999992	-0.000171058	-0.000393281	5.11648e-05	0.130293	0.98496
cg00499047	19	43587500	PSG2	TSS1500	NA	-0.000245141	-0.000468046	-2.22363e-05	0.0313564	0.999992	-0.000175399	-0.00038893	3.81323e-05	0.106621	0.98496
cg00499290	4	47428108	GABRB1	3'UTR	S_Shore	-0.00047305	-0.000841057	-0.000105043	0.012118	0.999992	-0.000383962	-0.00074613	-2.17954e-05	0.0378801	0.98496
cg00499707	20	34679665	NA	NA	N_Shore	-0.000211986	-0.000413814	-1.01575e-05	0.0396662	0.999992	-0.00014746	-0.000340435	4.55153e-05	0.1331	0.98496
cg00500140	2	691012	NA	NA	NA	-0.000337879	-0.000608251	-6.75063e-05	0.0146735	0.999992	-0.000304904	-0.000580286	-2.95215e-05	0.0302561	0.98496
cg00501242	2	240004611	HDAC4	Body	N_Shore	-0.000383049	-0.000715172	-5.09251e-05	0.0240958	0.999992	-0.000185499	-0.000468923	9.79256e-05	0.197796	0.98496
cg00502665	19	56988813	ZNF667;ZNF667	TSS200;TSS200	Island	-0.000193064	-0.000373594	-1.25343e-05	0.0362541	0.999992	-0.000183171	-0.000368874	2.53141e-06	0.0531616	0.98496
cg00505393	20	32274504	E2F1	TSS1500	Island	-0.000306159	-0.000552115	-6.02033e-05	0.0150592	0.999992	-0.000374102	-0.000625445	-0.000122758	0.00381206	0.98496
cg00506629	3	145878177	PLOD2;PLOD2	Body;Body	N_Shore	-0.000245817	-0.000463092	-2.85417e-05	0.026873	0.999992	-0.000288288	-0.000507063	-6.95132e-05	0.0101757	0.98496
cg00507727	7	8302191	ICA1;ICA1;ICA1	TSS200;TSS1500;TSS1500	Island	-0.000223701	-0.000401971	-4.54315e-05	0.0142767	0.999992	-0.00021989	-0.000404222	-3.55576e-05	0.0197379	0.98496
cg00507915	19	58178992	ZSCAN4	TSS1500	S_Shelf	-0.000328538	-0.000626488	-3.05869e-05	0.0309195	0.999992	-0.000353766	-0.000661708	-4.58241e-05	0.0246591	0.98496
cg00509007	11	1781557	HCCA2;CTSD	Body;Body	N_Shelf	0.000395278	3.00118e-05	0.000760544	0.0341226	0.999992	0.000175355	-9.21796e-05	0.000442889	0.197145	0.98496
cg00509898	16	49894167	NA	NA	S_Shore	-0.000326885	-0.000614007	-3.97619e-05	0.0259436	0.999992	-0.000245011	-0.000512964	2.29419e-05	0.0727852	0.98496
cg00510149	11	10674966	MRVI1;MRVI1;MRVI1;MRVI1	5'UTR;TSS1500;5'UTR;5'UTR	NA	0.000315736	3.26615e-05	0.00059881	0.0290648	0.999992	9.50634e-05	-0.000117773	0.0003079	0.378704	0.989478
cg00511731	15	40400858	BMF	5'UTR	N_Shore	-0.000238032	-0.000438661	-3.74018e-05	0.0203874	0.999992	-0.000258397	-0.000468509	-4.82852e-05	0.0163075	0.98496
cg00512023	15	34396328	PGBD4	1stExon	S_Shelf	0.000341879	7.57629e-05	0.000607995	0.0121665	0.999992	0.000289914	3.45559e-05	0.000545273	0.0263648	0.98496
cg00512280	19	2282161	C19orf35;C19orf35	5'UTR;1stExon	S_Shelf	0.000202381	3.43126e-05	0.00037045	0.0186146	0.999992	0.0001689	-4.29587e-06	0.000342096	0.0558771	0.98496
cg00512602	17	43507585	SH3D20	Body	Island	-0.000125527	-0.000222611	-2.84421e-05	0.011634	0.999992	-0.000126263	-0.000225155	-2.73715e-05	0.0127127	0.98496
cg00512872	7	6268584	CYTH3	Body	NA	0.00031728	5.98622e-05	0.000574699	0.0160598	0.999992	0.000208029	-4.438e-05	0.000460438	0.105463	0.98496
cg00514684	3	195635643	TNK2;TNK2	5'UTR;1stExon	Island	0.000237483	5.85634e-06	0.00046911	0.0445539	0.999992	0.000152525	-7.73391e-05	0.00038239	0.191701	0.98496
cg00515982	5	180670930	GNB2L1;SNORD95	TSS200;TSS1500	Island	0.000262506	4.49092e-05	0.000480103	0.0184018	0.999992	0.000297133	7.37215e-05	0.000520544	0.00951127	0.98496
cg00517765	X	18707777	PPEF1;PPEF1;PPEF1	TSS1500;TSS1500;TSS1500	NA	-0.00033564	-0.000619844	-5.1436e-05	0.0209601	0.999992	-0.000280801	-0.000567677	6.0759e-06	0.0549837	0.98496
cg00519002	16	56659338	MT1E	TSS1500	Island	0.00022846	5.75534e-06	0.000451165	0.0444394	0.999992	0.00021441	-1.84057e-05	0.000447226	0.0707776	0.98496
cg00525496	6	11203784	NEDD9;NEDD9;NEDD9	Body;Body;Body	NA	-0.000314469	-0.00062769	-1.24823e-06	0.0491059	0.999992	-5.12674e-05	-0.000305111	0.000202576	0.69027	0.995077
cg00525683	5	156948581	ADAM19	Body	NA	0.000440787	0.000112835	0.000768739	0.00878069	0.999992	0.000301097	-4.80793e-06	0.000607002	0.0536598	0.98496
cg00527489	1	214360954	NA	NA	Island	-0.00026754	-0.000523807	-1.12736e-05	0.0408572	0.999992	-0.000272633	-0.000536666	-8.60041e-06	0.0430848	0.98496
cg00529480	1	176180360	NA	NA	S_Shelf	0.000294529	1.87594e-05	0.000570299	0.0364961	0.999992	0.00024596	-2.81183e-05	0.000520038	0.078197	0.98496
cg00530199	13	52027382	INTS6;INTS6;INTS6	TSS200;TSS200;TSS200	Island	-0.00025071	-0.000453924	-4.74949e-05	0.0159616	0.999992	-0.000217487	-0.00042092	-1.40539e-05	0.0363212	0.98496
cg00530638	5	98108543	RGMB	Body	N_Shore	0.000551325	0.000193462	0.000909188	0.0027648	0.999992	0.000561003	0.000187376	0.000934631	0.00352279	0.98496
cg00532998	13	41768820	KBTBD7	TSS200	S_Shore	0.000223069	8.35625e-06	0.000437781	0.0418328	0.999992	0.000242732	1.85167e-05	0.000466946	0.0340628	0.98496
cg00536383	2	9346592	ASAP2;ASAP2	TSS1500;TSS1500	Island	0.000199455	8.58074e-06	0.000390328	0.0406742	0.999992	0.000205351	6.56858e-06	0.000404133	0.0429911	0.98496
cg00538717	6	34123544	NA	NA	S_Shore	-0.000272752	-0.000544414	-1.0894e-06	0.0491003	0.999992	-0.000213521	-0.000494512	6.7469e-05	0.135253	0.98496
cg00539322	2	234216360	SAG;SAG	1stExon;5'UTR	NA	0.000401393	0.000102228	0.000700557	0.00889645	0.999992	0.000397022	9.18348e-05	0.00070221	0.011157	0.98496
cg00539368	18	74514137	NA	NA	Island	-0.000504219	-0.000999441	-8.99794e-06	0.0460326	0.999992	-0.000515261	-0.00102768	-2.84257e-06	0.0487598	0.98496
cg00544141	5	93447570	FAM172A;FAM172A;FAM172A;FAM172A	TSS200;TSS200;TSS200;TSS200	S_Shore	-0.000305213	-0.000602168	-8.25843e-06	0.0440385	0.999992	-0.000325054	-0.000620744	-2.93647e-05	0.0314343	0.98496
cg00546666	20	44598621	ZNF335	Body	N_Shore	0.000292023	2.06001e-05	0.000563446	0.0351578	0.999992	0.000193584	-7.1461e-05	0.000458629	0.150963	0.98496
cg00550725	8	87521180	FAM82B	TSS200	S_Shore	0.000343274	2.66512e-05	0.000659896	0.0337964	0.999992	0.000368762	4.81553e-05	0.000689369	0.0244886	0.98496
cg00551736	7	151573592	PRKAG2	1stExon	Island	0.000185749	9.5591e-06	0.000361938	0.0389431	0.999992	0.000180701	-1.68209e-06	0.000363084	0.0521211	0.98496
cg00551892	19	58123307	NA	NA	N_Shelf	0.000402676	0.000130878	0.000674473	0.00396067	0.999992	0.000447559	0.000166087	0.000729031	0.00203901	0.98496
cg00555393	10	15077929	NA	NA	NA	-0.000386791	-0.000732415	-4.11668e-05	0.0285401	0.999992	-0.000184955	-0.000440269	7.03597e-05	0.154301	0.98496
cg00559417	4	41886988	NA	NA	S_Shelf	-0.000357948	-0.000690026	-2.5869e-05	0.034824	0.999992	-0.000354089	-0.000696543	-1.16338e-05	0.0428071	0.98496
cg00559919	16	2024618	TBL3	Body	N_Shore	0.000345212	1.389e-05	0.000676534	0.0412526	0.999992	0.000391032	5.18164e-05	0.000730247	0.0241786	0.98496
cg00560277	7	42267269	GLI3	5'UTR	N_Shore	-0.000304272	-0.00058983	-1.87132e-05	0.0369292	0.999992	-0.00020525	-0.000498026	8.75268e-05	0.167938	0.98496
cg00560574	5	96038303	CAST;CAST;CAST;CAST;CAST;CAST;CAST;CAST;CAST;CAST	TSS200;Body;TSS200;Body;TSS200;TSS200;TSS200;Body;Body;Body	Island	-0.000201194	-0.000391497	-1.08919e-05	0.038402	0.999992	-0.000182329	-0.000381067	1.64084e-05	0.0718446	0.98496
cg00562312	5	178752999	ADAMTS2;ADAMTS2	Body;Body	NA	-0.000225722	-0.000446706	-4.73873e-06	0.0453469	0.999992	-0.000148722	-0.000368174	7.07298e-05	0.182455	0.98496
cg00562598	17	8311594	NA	NA	NA	0.000346024	6.09375e-05	0.00063111	0.0177138	0.999992	0.000447297	0.000178811	0.000715783	0.00125311	0.98496
cg00563870	21	46142101	NA	NA	N_Shore	-0.00028074	-0.000502683	-5.87964e-05	0.013531	0.999992	-0.000256974	-0.000488374	-2.55745e-05	0.0297722	0.98496
cg00564426	5	142066398	FGF1;FGF1;FGF1;FGF1;FGF1;FGF1	5'UTR;5'UTR;TSS1500;TSS1500;Body;Body	NA	-0.000263012	-0.000524959	-1.06494e-06	0.049088	0.999992	-0.000153636	-0.000378308	7.10368e-05	0.17856	0.98496
cg00565882	2	38300707	CYP1B1	Body	N_Shore	-0.000286342	-0.000539038	-3.36462e-05	0.0266371	0.999992	-0.000279156	-0.000533017	-2.52952e-05	0.0313838	0.98496
cg00566208	5	19988678	CDH18;CDH18	TSS1500;TSS1500	NA	0.00037411	6.96912e-05	0.00067853	0.016367	0.999992	0.000386156	7.50565e-05	0.000697256	0.0153562	0.98496
cg00566515	21	15352608	C21orf81	Body	Island	0.000858014	5.71582e-05	0.00165887	0.0359219	0.999992	0.00100454	0.000173728	0.00183534	0.0181599	0.98496
cg00567696	6	46097521	ENPP4	TSS200	N_Shore	-0.000226931	-0.000438309	-1.55533e-05	0.0355472	0.999992	-0.000175541	-0.000394978	4.38953e-05	0.115998	0.98496
cg00569244	1	59248673	JUN	1stExon	Island	0.000342787	7.23885e-05	0.000613186	0.0133303	0.999992	0.000422652	0.000153714	0.00069159	0.00229012	0.98496
cg00570269	13	31480942	C13orf33	Body	Island	-0.00094704	-0.00162546	-0.000268621	0.00654494	0.999992	-0.00104622	-0.00174906	-0.000343384	0.00380834	0.98496
cg00571292	8	74792031	UBE2W;UBE2W	TSS1500;TSS1500	S_Shore	0.000276515	4.92625e-05	0.000503767	0.017438	0.999992	0.000154996	-6.54141e-05	0.000375405	0.166635	0.98496
cg00572889	1	230493461	PGBD5	Body	S_Shore	-0.000403743	-0.000683639	-0.000123847	0.00499457	0.999992	-0.0002815	-0.000560078	-2.92238e-06	0.0476768	0.98496
cg00573355	2	74730266	LBX2;LOC151534;LBX2	1stExon;Body;5'UTR	Island	-0.000150628	-0.000283337	-1.79186e-05	0.0263918	0.999992	-0.000154082	-0.000290104	-1.80596e-05	0.0266991	0.98496
cg00575342	1	89639637	GBP7	5'UTR	NA	0.000494209	0.000126194	0.000862224	0.00883742	0.999992	0.000668792	0.000312557	0.00102503	0.000296751	0.98496
cg00576301	13	36920965	SPG20;SPG20;SPG20;SPG20	TSS1500;TSS1500;TSS200;5'UTR	Island	0.000160449	5.35151e-06	0.000315547	0.0426977	0.999992	0.000191617	3.01332e-05	0.000353101	0.0203831	0.98496
cg00582417	11	65479414	KAT5;KAT5;KAT5	TSS200;TSS200;TSS200	Island	-0.00022193	-0.000429783	-1.40771e-05	0.0365478	0.999992	-0.00021861	-0.000434799	-2.42133e-06	0.047523	0.98496
cg00582970	17	60947793	NA	NA	NA	0.000232175	2.63445e-05	0.000438006	0.0273229	0.999992	0.000195755	-1.29641e-05	0.000404475	0.0658053	0.98496
cg00583003	4	88895691	SPP1;SPP1;SPP1	TSS1500;TSS1500;TSS1500	NA	-0.000403715	-0.000735192	-7.22384e-05	0.0173337	0.999992	-0.000233323	-0.00053177	6.51241e-05	0.124442	0.98496
cg00584416	1	114355299	RSBN1	TSS1500	Island	-0.000243673	-0.000463322	-2.40238e-05	0.0299281	0.999992	-0.000237953	-0.000468242	-7.6634e-06	0.0429448	0.98496
cg00584686	2	1161942	SNTG2	Body	N_Shore	-0.000334574	-0.000649769	-1.93787e-05	0.0376419	0.999992	-0.00022861	-0.000546544	8.93245e-05	0.157358	0.98496
cg00584955	6	28550437	SCAND3	Body	NA	0.000408982	0.000146581	0.000671382	0.00247278	0.999992	0.00044692	0.00017399	0.00071985	0.00150736	0.98496
cg00586537	16	67571354	FAM65A	5'UTR	Island	-0.000184866	-0.000345414	-2.4317e-05	0.024322	0.999992	-0.000150005	-0.000312589	1.25794e-05	0.0702695	0.98496
cg00589850	5	140857995	PCDHGA4;PCDHGA12;PCDHGA11;PCDHGA11;PCDHGA9;PCDHGA1;PCDHGB1;PCDHGB6;PCDHGC3;PCDHGB3;PCDHGB7;PCDHGA6;PCDHGA8;PCDHGA10;PCDHGA5;PCDHGB4;PCDHGA3;PCDHGA2;PCDHGA7;PCDHGB2;PCDHGB5;PCDHGC3;PCDHGC3	Body;Body;Body;Body;Body;Body;Body;Body;1stExon;Body;Body;Body;Body;Body;Body;Body;Body;Body;Body;Body;Body;1stExon;Body	Island	-0.000233556	-0.000462362	-4.75145e-06	0.0454881	0.999992	-0.000262613	-0.000500842	-2.43841e-05	0.0309748	0.98496
cg00589914	13	31040087	HMGB1	TSS200	NA	0.000148806	4.57401e-06	0.000293038	0.0432525	0.999992	0.000166715	2.18562e-05	0.000311573	0.0244058	0.98496
cg00590555	16	47539166	PHKB;PHKB	Body;Body	NA	0.000389216	8.02967e-05	0.000698136	0.013896	0.999992	0.000348076	3.05739e-05	0.000665578	0.0318946	0.98496
cg00590639	19	10464771	TYK2	Body	Island	0.000231333	2.94575e-05	0.000433209	0.0250034	0.999992	0.000258765	4.97751e-05	0.000467755	0.015608	0.98496
cg00590912	19	3938470	ITGB1BP3	Body	Island	0.000230363	4.8211e-06	0.000455905	0.0453611	0.999992	0.000234415	-8.98561e-07	0.000469728	0.0508692	0.98496
cg00594560	8	77593242	ZFHX4;LOC100192378	TSS1500;Body	N_Shore	0.000286436	4.98477e-05	0.000523024	0.0179966	0.999992	0.000290765	4.78356e-05	0.000533694	0.0193365	0.98496
cg00595039	8	143460209	TSNARE1	5'UTR	NA	-0.000343392	-0.000642907	-4.3876e-05	0.0249325	0.999992	-0.000300478	-0.000589823	-1.11322e-05	0.0419238	0.98496
cg00595407	2	203361961	BMPR2	Body	NA	-0.000206803	-0.000384621	-2.89848e-05	0.0229553	0.999992	-0.000127986	-0.000301956	4.59844e-05	0.148045	0.98496
cg00597555	15	90177036	KIF7	Body	NA	0.000177081	6.79776e-06	0.000347365	0.0416385	0.999992	0.000230152	5.59687e-05	0.000404336	0.0099771	0.98496
cg00597751	4	529371	PIGG;PIGG	Body;Body	Island	-0.000235419	-0.000408038	-6.28005e-05	0.00785903	0.999992	-0.000193935	-0.00036884	-1.90293e-05	0.0300226	0.98496
cg00597931	8	142179697	DENND3	Body	N_Shelf	0.000304655	7.96253e-05	0.000529685	0.00831256	0.999992	0.00020326	-1.11805e-05	0.000417701	0.0630168	0.98496
cg00598858	19	11545966	PRKCSH;CCDC151;PRKCSH;CCDC151	TSS1500;5'UTR;TSS1500;1stExon	Island	0.000233852	3.13206e-05	0.000436384	0.0239381	0.999992	0.000249527	3.92304e-05	0.000459824	0.0203887	0.98496
cg00599266	4	55967	ZNF595;ZNF718	Body;Body	S_Shelf	0.000182708	3.82442e-05	0.000327171	0.0135443	0.999992	0.000213941	6.6276e-05	0.000361606	0.00482393	0.98496
cg00599280	4	166300445	CPE	1stExon	Island	-0.000234794	-0.000432702	-3.68857e-05	0.020392	0.999992	-0.000214678	-0.000422065	-7.2913e-06	0.0425728	0.98496
cg00602693	2	19114166	NA	NA	NA	0.000329676	2.05846e-05	0.000638768	0.0367436	0.999992	0.000330918	1.86759e-05	0.00064316	0.0379458	0.98496
cg00604193	22	19035893	DGCR2;DGCR11	Body;TSS200	NA	-0.000404014	-0.000799278	-8.75034e-06	0.0452027	0.999992	-0.000253832	-0.000583354	7.56892e-05	0.130023	0.98496
cg00607051	5	191500	LRRC14B	TSS200	N_Shore	0.000480728	7.56e-05	0.000885856	0.0203681	0.999992	0.000428144	2.62655e-05	0.000830022	0.0369669	0.98496
cg00608605	6	31698109	DDAH2	TSS200	Island	0.000171435	2.15477e-06	0.000340716	0.0471915	0.999992	0.000184004	7.28777e-06	0.00036072	0.0413887	0.98496
cg00608661	12	105065028	CHST11	Body	NA	0.000263558	1.3045e-05	0.00051407	0.0393434	0.999992	0.000157391	-7.33183e-05	0.000388101	0.179581	0.98496
cg00611675	8	128748464	MYC;MYC	1stExon;5'UTR	Island	-0.000205672	-0.000374493	-3.68507e-05	0.0173018	0.999992	-0.000215132	-0.000382055	-4.82091e-05	0.0119144	0.98496
cg00612467	4	108911077	HADH;HADH	5'UTR;1stExon	Island	-0.000200181	-0.000399571	-7.9166e-07	0.0491092	0.999992	-0.000164688	-0.000370922	4.15461e-05	0.116638	0.98496
cg00613224	13	46425712	SIAH3	1stExon	NA	-0.000235712	-0.000435821	-3.56032e-05	0.0212889	0.999992	-0.00021256	-0.000415073	-1.00466e-05	0.0398054	0.98496
cg00614392	6	106433792	NA	NA	N_Shore	0.000341394	5.06821e-05	0.000632105	0.0216789	0.999992	0.000325782	3.02863e-05	0.000621278	0.0309543	0.98496
cg00614413	19	5286594	PTPRS;PTPRS;PTPRS;PTPRS	5'UTR;5'UTR;5'UTR;5'UTR	N_Shelf	-0.00025271	-0.000447851	-5.75689e-05	0.0115051	0.999992	-0.000163145	-0.000349771	2.34811e-05	0.0861351	0.98496
cg00619168	17	80763930	TBCD	Body	N_Shore	-0.000252762	-0.000504566	-9.57992e-07	0.0491461	0.999992	-0.000220245	-0.000464198	2.37068e-05	0.0764358	0.98496
cg00619245	5	176690505	NSD1;NSD1	Body;Body	N_Shelf	0.000369642	1.81122e-05	0.000721171	0.0394448	0.999992	0.000424368	5.60298e-05	0.000792705	0.0242558	0.98496
cg00619356	2	8825649	NA	NA	Island	0.000204524	1.11714e-05	0.000397877	0.0383041	0.999992	0.000225632	2.91158e-05	0.000422149	0.0247389	0.98496
cg00620542	17	33905720	PEX12	TSS200	Island	0.000256069	4.91196e-05	0.000463018	0.0156598	0.999992	0.000232991	2.17373e-05	0.000444245	0.0308939	0.98496
cg00620857	14	74057820	ACOT4	TSS1500	N_Shore	0.000407882	0.000106238	0.000709527	0.00838973	0.999992	0.000399941	9.06343e-05	0.000709247	0.0116456	0.98496
cg00621779	8	27487459	NA	NA	N_Shelf	-0.000364929	-0.000639659	-9.01985e-05	0.00958393	0.999992	-0.000350263	-0.000628202	-7.23249e-05	0.01389	0.98496
cg00622105	2	65594478	SPRED2;SPRED2	TSS1500;Body	NA	-0.000745963	-0.00119263	-0.000299298	0.00121354	0.999992	-0.000767002	-0.00122307	-0.000310936	0.00113022	0.98496
cg00622128	16	86714999	NA	NA	Island	-0.00034205	-0.000582817	-0.000101283	0.00567392	0.999992	-0.000261315	-0.000501438	-2.11923e-05	0.0331509	0.98496
cg00623312	7	101630839	CUX1;CUX1;CUX1	Body;Body;Body	NA	0.000346108	6.45017e-05	0.000627714	0.0163569	0.999992	0.00025218	-3.19609e-05	0.000536321	0.0815003	0.98496
cg00625653	3	13921227	WNT7A	Body	Island	0.000299667	7.2601e-05	0.000526733	0.0100491	0.999992	0.00029517	6.73622e-05	0.000522978	0.0114779	0.98496
cg00629370	12	28123081	PTHLH;PTHLH;PTHLH;PTHLH	TSS200;5'UTR;TSS200;5'UTR	Island	-0.000224963	-0.000419228	-3.06983e-05	0.0235365	0.999992	-0.000183302	-0.00038215	1.55464e-05	0.0705135	0.98496
cg00631327	8	3965218	CSMD1	Body	NA	0.000263225	3.49447e-07	0.0005261	0.0497002	0.999992	0.000256049	-2.02289e-05	0.000532328	0.0690305	0.98496
cg00633736	17	15164050	PMP22;PMP22;PMP22;PMP22	5'UTR;5'UTR;1stExon;5'UTR	Island	0.00023575	3.4815e-05	0.000436685	0.021797	0.999992	0.000214755	7.64338e-06	0.000421867	0.0422298	0.98496
cg00635299	1	220219163	EPRS	Body	N_Shore	0.000312445	8.32592e-05	0.00054163	0.00788244	0.999992	0.000223447	-8.40864e-06	0.000455302	0.0587838	0.98496
cg00635590	19	2273706	NA	NA	Island	0.000541201	6.5431e-05	0.00101697	0.0260669	0.999992	0.000446067	-4.06931e-05	0.000932827	0.0721625	0.98496
cg00635599	16	14165630	MKL2	5'UTR	Island	-0.00019149	-0.000373913	-9.06597e-06	0.0397834	0.999992	-0.000186953	-0.000369257	-4.6483e-06	0.0445132	0.98496
cg00639447	10	85985296	LRIT2	TSS200	NA	0.000291272	5.95464e-06	0.00057659	0.0454664	0.999992	0.000270489	-2.15831e-05	0.000562562	0.0692313	0.98496
cg00639837	13	20711637	NA	NA	S_Shore	-0.00063344	-0.00110762	-0.000159264	0.00919035	0.999992	-0.000583555	-0.00107313	-9.3983e-05	0.0198321	0.98496
cg00640053	7	155305911	CNPY1	5'UTR	S_Shelf	-0.000405183	-0.000693453	-0.000116913	0.00619261	0.999992	-0.000320499	-0.000603689	-3.73088e-05	0.0268343	0.98496
cg00642330	12	132615908	NA	NA	N_Shelf	-0.000310993	-0.000615554	-6.43214e-06	0.0454145	0.999992	-0.000264798	-0.000567029	3.74334e-05	0.0854399	0.98496
cg00646241	11	70563878	SHANK2	Body	Island	0.000288794	2.62321e-05	0.000551355	0.0313334	0.999992	0.000246061	-2.79198e-05	0.000520041	0.0779714	0.98496
cg00647317	7	50633725	DDC	TSS1500	NA	-0.000250015	-0.000492594	-7.43486e-06	0.0434656	0.999992	-0.0001699	-0.000414045	7.42456e-05	0.171062	0.98496
cg00648476	11	123525237	SCN3B;SCN3B;SCN3B;SCN3B	1stExon;5'UTR;1stExon;5'UTR	Island	-0.000272791	-0.000499988	-4.55934e-05	0.0189514	0.999992	-0.000215772	-0.000444717	1.31729e-05	0.0645138	0.98496
cg00649500	14	54862622	CDKN3;CDKN3	TSS1500;TSS1500	N_Shore	-0.000349564	-0.000669642	-2.94858e-05	0.0325323	0.999992	-0.000236502	-0.000530985	5.79805e-05	0.114583	0.98496
cg00649734	6	31750470	VARS	Body	NA	-0.000369684	-0.000661774	-7.7594e-05	0.013478	0.999992	-0.000231918	-0.000514169	5.03321e-05	0.106513	0.98496
cg00652158	3	48314947	NA	NA	NA	0.000190386	4.64361e-05	0.000334337	0.00989246	0.999992	0.000213093	6.41456e-05	0.000362041	0.0053661	0.98496
cg00652555	6	32163405	NOTCH4;GPSM3	Body;TSS200	Island	-0.000216331	-0.000416444	-1.62167e-05	0.0343067	0.999992	-0.00023905	-0.000440091	-3.80079e-05	0.0201297	0.98496
cg00655071	15	57025816	ZNF280D;ZNF280D;ZNF280D	TSS200;TSS200;TSS200	Island	0.000187949	1.6946e-05	0.000358953	0.0314565	0.999992	0.000239103	6.21109e-05	0.000416095	0.00846479	0.98496
cg00656735	6	41470922	NA	NA	N_Shore	-0.000243387	-0.000435649	-5.11243e-05	0.0134594	0.999992	-0.000171199	-0.000364812	2.24149e-05	0.0826238	0.98496
cg00660105	4	82135784	NA	NA	N_Shore	0.000293562	1.3373e-05	0.000573751	0.0401511	0.999992	0.000235771	-4.95897e-05	0.000521131	0.104609	0.98496
cg00663068	17	4795672	MINK1;MINK1;MINK1;MINK1	Body;Body;Body;Body	NA	0.000178409	2.59007e-06	0.000354228	0.0467621	0.999992	0.000198977	1.75021e-05	0.000380452	0.0318717	0.98496
cg00667898	6	27834966	HIST1H1B	1stExon	N_Shore	-0.000193779	-0.000377428	-1.0131e-05	0.0387771	0.999992	-0.000193199	-0.000378284	-8.11463e-06	0.0408906	0.98496
cg00667938	1	38231146	EPHA10;EPHA10	TSS1500;TSS1500	S_Shore	-0.000323499	-0.000646977	-2.14334e-08	0.049985	0.999992	-0.000231528	-0.000563172	0.000100115	0.169705	0.98496
cg00668212	10	134066136	STK32C	Body	NA	0.000486209	2.42229e-05	0.000948196	0.0392773	0.999992	0.000481931	-6.5639e-07	0.000964519	0.0503081	0.98496
cg00668559	6	44230977	NFKBIE	Body	N_Shore	0.000321943	2.74111e-05	0.000616475	0.0323846	0.999992	0.00030644	2.52875e-06	0.000610351	0.0481496	0.98496
cg00670060	2	85686083	NA	NA	NA	-0.000357774	-0.000682629	-3.29194e-05	0.0311179	0.999992	-0.000197561	-0.000464459	6.9337e-05	0.14558	0.98496
cg00671126	7	1886597	MAD1L1;MAD1L1;MAD1L1	Body;Body;Body	S_Shore	0.000683727	0.000155608	0.00121185	0.0115281	0.999992	0.000631072	0.00012365	0.00113849	0.0151616	0.98496
cg00675940	5	42923550	NA	NA	N_Shore	-0.000231676	-0.000462149	-1.20312e-06	0.0488315	0.999992	-0.000222687	-0.000455782	1.04083e-05	0.0609896	0.98496
cg00677236	2	64068971	UGP2;UGP2	TSS200;5'UTR	S_Shore	-0.000197593	-0.000356541	-3.86441e-05	0.0151909	0.999992	-0.000224153	-0.000389244	-5.90621e-05	0.00814669	0.98496
cg00677866	20	61051685	GATA5	TSS1500	Island	-0.000223372	-0.000446464	-2.80019e-07	0.0497169	0.999992	-0.000234581	-0.000456601	-1.25606e-05	0.0385277	0.98496
cg00678361	8	145577929	C8ORFK29	Body	Island	-0.000339314	-0.000611963	-6.66642e-05	0.0150805	0.999992	-0.000365094	-0.000649508	-8.06803e-05	0.0122497	0.98496
cg00682367	20	48963280	NA	NA	S_Shelf	0.000404953	5.83731e-05	0.000751532	0.0223366	0.999992	5.43402e-05	-0.000176973	0.000285653	0.643031	0.994518
cg00683655	10	839865	NA	NA	Island	-0.000254448	-0.00048936	-1.95356e-05	0.0339604	0.999992	-0.000254071	-0.000498779	-9.36336e-06	0.0419646	0.98496
cg00685723	2	219745246	WNT10A	TSS200	Island	-0.0002531	-0.000465238	-4.0962e-05	0.0197041	0.999992	-0.000222029	-0.000442511	-1.54752e-06	0.0484352	0.98496
cg00687252	6	30712060	IER3	Body	Island	-0.000195878	-0.0003749	-1.68559e-05	0.0322153	0.999992	-0.000186442	-0.000368125	-4.75919e-06	0.0443706	0.98496
cg00687581	3	163269462	NA	NA	NA	0.000259471	3.46815e-05	0.000484261	0.0239813	0.999992	0.000290505	6.17791e-05	0.00051923	0.0131763	0.98496
cg00688246	3	174362756	NA	NA	NA	0.000269297	2.86472e-06	0.000535729	0.0476186	0.999992	0.000375081	0.000123004	0.000627158	0.00382224	0.98496
cg00688330	2	234748185	HJURP	Body	NA	0.000302124	6.6482e-05	0.000537766	0.0123363	0.999992	0.000256676	2.7851e-05	0.0004855	0.0281898	0.98496
cg00688850	7	38303957	TARP;TARP	3'UTR;Body	NA	-0.00017912	-0.000328119	-3.01207e-05	0.018808	0.999992	-0.000129017	-0.000282063	2.40297e-05	0.0978173	0.98496
cg00691586	15	86160762	AKAP13;AKAP13	Body;Body	NA	0.000249139	1.36755e-05	0.000484603	0.0382498	0.999992	0.000180434	-5.50922e-05	0.000415961	0.13212	0.98496
cg00694302	12	47609865	LOC100233209;FAM113B	Body;TSS200	NA	-0.000345002	-0.000689887	-1.1692e-07	0.0499234	0.999992	-0.000397052	-0.000754444	-3.96599e-05	0.0297073	0.98496
cg00695416	21	37442476	CBR1	1stExon	Island	0.000873278	0.000415867	0.00133069	0.000234059	0.999992	0.000905745	0.000444928	0.00136656	0.000157035	0.98496
cg00696166	21	34863496	DNAJC28;DNAJC28;DNAJC28	5'UTR;1stExon;5'UTR	N_Shore	0.000253949	4.99349e-05	0.000457963	0.0150601	0.999992	0.000250106	3.96578e-05	0.000460554	0.0201924	0.98496
cg00696388	7	120498120	TSPAN12;TSPAN12	1stExon;5'UTR	Island	-0.000225817	-0.000423368	-2.82666e-05	0.0253581	0.999992	-0.000201728	-0.000395731	-7.72414e-06	0.0416637	0.98496
cg00698744	X	53122826	NA	NA	N_Shore	0.000271604	9.87682e-06	0.000533331	0.0420628	0.999992	0.000188272	-8.01508e-05	0.000456694	0.167725	0.98496
cg00700039	18	2659555	SMCHD1	Body	S_Shelf	0.000344681	0.000149806	0.000539556	0.000627392	0.999992	0.000343113	0.000146409	0.000539817	0.000745588	0.98496
cg00702341	19	21579787	ZNF493;ZNF493;ZNF493	TSS200;TSS200;TSS200	NA	-0.000235954	-0.000395128	-7.67809e-05	0.00394066	0.999992	-0.000231827	-0.000394037	-6.96165e-05	0.00541276	0.98496
cg00703843	17	17632263	RAI1	5'UTR	S_Shelf	-0.000292953	-0.000533423	-5.24834e-05	0.0173045	0.999992	-0.000187586	-0.000397963	2.27914e-05	0.0801017	0.98496
cg00706207	10	7714954	NA	NA	NA	0.000346489	1.45312e-05	0.000678447	0.0408986	0.999992	0.000348325	1.49834e-05	0.000681666	0.0406805	0.98496
cg00706396	11	73087735	RELT;RELT;RELT	5'UTR;5'UTR;1stExon	Island	-0.000207287	-0.000383419	-3.11539e-05	0.0214017	0.999992	-0.00020188	-0.000381681	-2.20795e-05	0.0280402	0.98496
cg00706913	1	3330139	PRDM16;PRDM16	Body;Body	N_Shore	-0.000272889	-0.000536666	-9.11178e-06	0.04269	0.999992	-0.00011211	-0.000308976	8.47555e-05	0.262125	0.988135
cg00708035	2	23850586	KLHL29	Body	N_Shore	0.000345442	8.18191e-05	0.000609065	0.0105803	0.999992	0.000305395	3.17248e-05	0.000579066	0.028999	0.98496
cg00708642	14	103800518	EIF5;EIF5;EIF5	TSS1500;5'UTR;1stExon	Island	-0.000228358	-0.000437125	-1.95907e-05	0.0322642	0.999992	-0.000211696	-0.000425823	2.43211e-06	0.0526229	0.98496
cg00708736	19	9204578	OR1M1	1stExon	S_Shore	-0.000242831	-0.000470491	-1.51719e-05	0.0367357	0.999992	-0.000156568	-0.000377481	6.43455e-05	0.163358	0.98496
cg00709541	19	58511273	ZNF606	Body	N_Shelf	-0.000380858	-0.000710903	-5.08126e-05	0.0240207	0.999992	-0.000341172	-0.000679356	-2.98739e-06	0.0480375	0.98496
cg00709728	3	124778476	NA	NA	S_Shelf	0.000383001	2.09419e-05	0.000745059	0.0382926	0.999992	0.000479377	0.000141757	0.000816998	0.00571384	0.98496
cg00710366	2	54891600	SPTBN1	Body	NA	0.000354843	4.69624e-05	0.000662725	0.0241921	0.999992	0.00045621	0.000172516	0.000739904	0.00181905	0.98496
cg00711274	2	75870921	NA	NA	N_Shelf	-0.000274754	-0.000538933	-1.05754e-05	0.0416171	0.999992	-0.00024382	-0.000515561	2.79214e-05	0.0782489	0.98496
cg00712510	10	71074350	HK1;HK1;HK1;HK1	TSS1500;Body;Body;Body	N_Shelf	-0.000345995	-0.000630633	-6.13574e-05	0.017548	0.999992	-0.000368163	-0.000658764	-7.75614e-05	0.0134039	0.98496
cg00714672	16	53749034	FTO	Body	NA	-0.000311942	-0.000621168	-2.71724e-06	0.0480465	0.999992	-0.000212316	-0.00051671	9.20781e-05	0.170082	0.98496
cg00714810	10	46975531	NA	NA	S_Shelf	-0.000266948	-0.000493251	-4.06447e-05	0.0211076	0.999992	-0.000216011	-0.00042801	-4.01208e-06	0.045876	0.98496
cg00715122	8	59904538	TOX	Body	NA	-0.000356312	-0.000683993	-2.86302e-05	0.0332826	0.999992	-9.68314e-05	-0.000319969	0.000126307	0.392368	0.989652
cg00716675	1	38478417	UTP11L;UTP11L	5'UTR;1stExon	Island	-0.000179336	-0.000356858	-1.81404e-06	0.0477345	0.999992	-0.000163201	-0.000348437	2.20363e-05	0.0837262	0.98496
cg00725185	14	24599525	FITM1	TSS1500	N_Shore	0.000317867	8.34423e-06	0.000627391	0.0442117	0.999992	0.000334211	1.78156e-05	0.000650606	0.0385759	0.98496
cg00731062	3	153202275	C3orf79	TSS200	NA	-0.000312687	-0.000593674	-3.16998e-05	0.0294308	0.999992	-0.000241455	-0.000517647	3.47362e-05	0.0861171	0.98496
cg00731650	17	80771634	TBCD	Body	N_Shore	-0.000364557	-0.000617062	-0.000112052	0.00495694	0.999992	-0.000272212	-0.000524605	-1.98178e-05	0.0347297	0.98496
cg00731948	17	7146339	GABARAP	TSS1500	Island	0.00014583	8.67668e-06	0.000282984	0.0373271	0.999992	0.000151029	1.60776e-05	0.000285981	0.0285476	0.98496
cg00733001	8	679432	ERICH1	Body	N_Shore	0.000503172	0.000131878	0.000874466	0.00825022	0.999992	0.00042648	5.93869e-05	0.000793574	0.0231107	0.98496
cg00734436	14	53331182	FERMT2;FERMT2;FERMT2	Body;Body;Body	NA	-0.000345967	-0.000644206	-4.77294e-05	0.0232998	0.999992	-0.000261323	-0.000541104	1.84579e-05	0.0669116	0.98496
cg00734567	1	86172782	ZNHIT6;ZNHIT6	Body;Body	N_Shore	0.000416901	0.000106778	0.000727024	0.00876836	0.999992	0.000375953	6.93728e-05	0.000682534	0.0166108	0.98496
cg00735239	22	50708947	MAPK11	TSS200	Island	-0.000225498	-0.00044858	-2.41483e-06	0.0476029	0.999992	-0.000204219	-0.000424019	1.55819e-05	0.0683438	0.98496
cg00735595	8	101476603	NA	NA	NA	-0.000376368	-0.000726447	-2.62894e-05	0.035292	0.999992	-0.000349331	-0.000712489	1.38268e-05	0.0592534	0.98496
cg00735599	6	168629370	NA	NA	N_Shore	0.000308946	3.87754e-05	0.000579116	0.0253032	0.999992	0.000336468	5.90782e-05	0.000613858	0.0177999	0.98496
cg00735843	14	57735967	MUDENG;MUDENG;EXOC5;MUDENG	5'UTR;Body;TSS1500;1stExon	S_Shore	0.000287407	4.95946e-05	0.00052522	0.0181978	0.999992	0.000164751	-7.01161e-05	0.000399618	0.167686	0.98496
cg00737840	11	125036420	PKNOX2	5'UTR	Island	-0.000215117	-0.000401093	-2.91399e-05	0.0236948	0.999992	-0.000173681	-0.000363885	1.65221e-05	0.0731717	0.98496
cg00737978	18	13611807	C18orf1;C18orf1;C18orf1;C18orf1;C18orf1;C18orf1	5'UTR;Body;Body;5'UTR;1stExon;1stExon	NA	-0.000406495	-0.000778329	-3.46613e-05	0.0323611	0.999992	-0.000462286	-0.00084174	-8.28316e-05	0.0173162	0.98496
cg00739624	16	4242567	SRL	Body	NA	-0.000253304	-0.000464421	-4.21871e-05	0.0190344	0.999992	-0.000171082	-0.000382517	4.0353e-05	0.111907	0.98496
cg00744550	2	242609941	ATG4B;ATG4B	Body;Body	S_Shelf	-0.000258857	-0.000435737	-8.19757e-05	0.004412	0.999992	-0.0002159	-0.000398659	-3.31415e-05	0.0209362	0.98496
cg00744850	7	98741946	SMURF1;SMURF1	TSS1500;TSS1500	Island	-0.0002	-0.000380039	-1.99611e-05	0.0297109	0.999992	-0.000186259	-0.000367353	-5.16487e-06	0.0438981	0.98496
cg00745486	2	238446518	MLPH;MLPH	Body;Body	NA	-0.000251468	-0.000464234	-3.87028e-05	0.0208622	0.999992	-0.00014747	-0.000349277	5.43372e-05	0.15076	0.98496
cg00747160	16	57286437	ARL2BP	3'UTR	NA	0.000351967	8.79026e-05	0.000616032	0.00934436	0.999992	0.000396401	0.000120548	0.000672255	0.00517089	0.98496
cg00747647	19	10045441	OLFM2	Body	N_Shore	-0.000348475	-0.000611335	-8.5614e-05	0.00972362	0.999992	-0.000328682	-0.000596901	-6.04634e-05	0.0166849	0.98496
cg00747661	16	3931001	CREBBP;CREBBP	TSS1500;TSS1500	Island	0.000256481	6.06455e-05	0.000452317	0.0106203	0.999992	0.000262912	6.77486e-05	0.000458075	0.00864588	0.98496
cg00751857	2	163091464	FAP	Body	NA	0.000331856	8.5759e-05	0.000577953	0.00856644	0.999992	0.000372113	0.000123173	0.000621052	0.00366842	0.98496
cg00752874	X	107977583	IRS4	1stExon	N_Shore	-0.000351261	-0.000620386	-8.21353e-05	0.010884	0.999992	-0.000307076	-0.000584459	-2.96928e-05	0.030279	0.98496
cg00753287	10	126749347	CTBP2;CTBP2	5'UTR;5'UTR	NA	-0.000369657	-0.000639779	-9.95351e-05	0.00765424	0.999992	-0.000250612	-0.00047934	-2.18839e-05	0.0319898	0.98496
cg00753399	2	74404556	MOBKL1B	Body	N_Shore	0.000243845	4.14855e-06	0.000483542	0.0462146	0.999992	0.000271083	2.84871e-05	0.000513679	0.0287871	0.98496
cg00754900	14	62228975	SNAPC1	TSS200	Island	-0.000329588	-0.000603312	-5.58636e-05	0.0186215	0.999992	-0.000313703	-0.000600108	-2.72977e-05	0.032046	0.98496
cg00754989	15	72530044	NA	NA	NA	0.000263452	2.55624e-05	0.000501342	0.0302085	0.999992	0.000166539	-7.25464e-05	0.000405624	0.170653	0.98496
cg00755950	2	69910490	NA	NA	NA	0.000328396	8.00552e-05	0.000576736	0.00990469	0.999992	0.000200048	-3.78581e-05	0.000437955	0.0986561	0.98496
cg00757391	19	16987083	SIN3B	Body	Island	-0.000264875	-0.000528603	-1.14722e-06	0.0490247	0.999992	-0.00013314	-0.000385884	0.000119605	0.299438	0.989064
cg00757453	X	17986297	NA	NA	NA	-0.00047561	-0.000799229	-0.000151991	0.00425194	0.999992	-0.000456523	-0.000789739	-0.000123307	0.00760122	0.98496
cg00760439	20	43940872	RBPJL	Body	Island	-0.000443477	-0.000783601	-0.000103353	0.0109631	0.999992	-0.000446578	-0.000802267	-9.08903e-05	0.0142403	0.98496
cg00760490	17	60214776	NA	NA	Island	-0.000505043	-0.000887618	-0.000122468	0.0100281	0.999992	-0.000393342	-0.000766556	-2.01272e-05	0.0390087	0.98496
cg00763679	2	242254198	SEPT2;SEPT2;HDLBP;SEPT2;SEPT2	TSS1500;TSS1500;5'UTR;TSS1500;TSS1500	N_Shore	0.000187638	7.02311e-06	0.000368254	0.0418394	0.999992	0.000206377	1.78543e-05	0.0003949	0.0321396	0.98496
cg00765653	20	57415144	GNASAS;GNAS;GNAS	Body;1stExon;5'UTR	Island	-0.000108826	-0.000212862	-4.78991e-06	0.0404687	0.999992	-0.000111853	-0.000219679	-4.0278e-06	0.0421418	0.98496
cg00765828	12	130389013	TMEM132D	TSS1500	Island	0.00027067	5.13222e-05	0.000490018	0.0159399	0.999992	0.000250289	2.59311e-05	0.000474646	0.0290478	0.98496
cg00767712	2	236774716	AGAP1;AGAP1	Body;Body	S_Shore	0.000328405	9.37221e-06	0.000647437	0.0437215	0.999992	0.00048471	0.000178145	0.000791276	0.00215733	0.98496
cg00768409	15	83954392	BNC1	TSS1500	S_Shore	-0.000368519	-0.000568313	-0.000168726	0.000371059	0.999992	-0.000329954	-0.00052535	-0.000134558	0.00108035	0.98496
cg00770754	16	89440949	ANKRD11	5'UTR	S_Shelf	0.000479484	0.000122962	0.000836006	0.0087398	0.999992	0.000409202	4.4951e-05	0.000773454	0.027957	0.98496
cg00772863	16	34405690	UBE2MP1	TSS1500	N_Shore	0.000489094	5.89755e-05	0.000919212	0.0261201	0.999992	0.000494058	5.65046e-05	0.000931612	0.027181	0.98496
cg00772959	1	9532871	NA	NA	NA	-0.000360007	-0.000692026	-2.79879e-05	0.0337766	0.999992	-0.000222492	-0.00049622	5.12359e-05	0.110303	0.98496
cg00773653	14	73147151	DPF3	Body	NA	0.000395796	0.000125049	0.000666543	0.00445377	0.999992	0.000337346	6.28442e-05	0.000611847	0.0163816	0.98496
cg00778788	6	130174882	C6orf191	Body	NA	-0.000359754	-0.000654517	-6.49902e-05	0.0171049	0.999992	-0.000365208	-0.000673266	-5.71495e-05	0.0204962	0.98496
cg00778807	1	43524347	NA	NA	NA	0.000213772	7.26583e-06	0.000420277	0.0425634	0.999992	0.000177274	-3.60973e-05	0.000390644	0.102708	0.98496
cg00783945	1	205538293	MFSD4	1stExon	Island	0.000272358	9.02078e-05	0.000454507	0.003647	0.999992	0.000290685	0.000102491	0.00047888	0.00270748	0.98496
cg00784357	7	6413877	RAC1;RAC1	TSS1500;TSS1500	N_Shore	-0.000211523	-0.000392536	-3.05104e-05	0.0223222	0.999992	-0.000173887	-0.000358269	1.04955e-05	0.0643418	0.98496
cg00786658	19	31841319	TSHZ3	TSS1500	Island	-0.00024752	-0.000416378	-7.86615e-05	0.0043497	0.999992	-0.00020611	-0.000377614	-3.46052e-05	0.0188595	0.98496
cg00788028	2	114049041	LOC440839	Body	Island	-0.000367067	-0.00065251	-8.16248e-05	0.0120839	0.999992	-0.000397225	-0.000675231	-0.000119219	0.00542352	0.98496
cg00788739	22	31002942	TCN2	TSS1500	NA	0.000205892	1.07037e-05	0.000401081	0.0388367	0.999992	0.000219206	1.69129e-05	0.0004215	0.033897	0.98496
cg00791868	14	66963628	C14orf53;C14orf53	Body;Body	NA	0.000360037	9.02449e-05	0.000629829	0.00926092	0.999992	0.000391877	0.000118917	0.000664838	0.00521163	0.98496
cg00794673	6	35016449	ANKS1A	Body	NA	0.000264451	5.90691e-06	0.000522995	0.0450558	0.999992	0.000237908	-2.39042e-05	0.00049972	0.0745619	0.98496
cg00795616	7	6867074	C7orf28B	TSS1500	S_Shore	-0.000453032	-0.000830655	-7.5409e-05	0.0190476	0.999992	-0.000442107	-0.000832296	-5.19187e-05	0.0266608	0.98496
cg00796814	7	44162851	POLD2;POLD2	5'UTR;5'UTR	Island	0.000219954	9.91343e-06	0.000429996	0.0402508	0.999992	0.000221589	7.51967e-06	0.000435658	0.0425789	0.98496
cg00798317	17	48153934	ITGA3;ITGA3	Body;Body	NA	-0.000489901	-0.000817754	-0.000162049	0.00366834	0.999992	-0.00036635	-0.000700263	-3.24374e-05	0.0317644	0.98496
cg00798601	19	3749416	TJP3	Body	N_Shore	-0.000378575	-0.000659594	-9.75547e-05	0.00863051	0.999992	-0.00033123	-0.000617075	-4.53846e-05	0.0234614	0.98496
cg00800634	4	3882420	NA	NA	NA	0.000179168	1.61501e-05	0.000342186	0.0314607	0.999992	0.000196159	2.91374e-05	0.000363181	0.0216803	0.98496
cg00802000	16	706648	WDR90	Body	NA	-0.000242898	-0.000478998	-6.79849e-06	0.0438391	0.999992	-0.000160127	-0.000393405	7.31516e-05	0.176926	0.98496
cg00804600	6	13362315	NA	NA	N_Shelf	-0.000470978	-0.000819969	-0.000121987	0.00851544	0.999992	-0.000382826	-0.000711887	-5.37657e-05	0.0229239	0.98496
cg00806481	1	2996650	PRDM16;PRDM16	Body;Body	N_Shore	0.000615371	8.10035e-05	0.00114974	0.0243067	0.999992	0.00075296	0.000262296	0.00124362	0.00287989	0.98496
cg00806552	20	18478084	RBBP9	TSS200	S_Shore	-0.00020046	-0.000389937	-1.09824e-05	0.038271	0.999992	-0.000237943	-0.000434588	-4.12976e-05	0.0180754	0.98496
cg00806704	13	28539042	CDX2	Body	N_Shore	-0.000389674	-0.000700607	-7.87415e-05	0.0143988	0.999992	-0.000268488	-0.000577963	4.09873e-05	0.0885153	0.98496
cg00807877	14	70095319	KIAA0247	5'UTR	NA	-0.000336272	-0.000623059	-4.9484e-05	0.0218765	0.999992	-0.00022675	-0.000509994	5.64949e-05	0.115736	0.98496
cg00811334	2	79739254	CTNNA2;CTNNA2	TSS1500;TSS1500	N_Shore	0.000277174	2.58967e-07	0.00055409	0.0497889	0.999992	0.000242857	-4.64967e-05	0.00053221	0.0992774	0.98496
cg00815093	17	1957390	HIC1	TSS1500	Island	0.00021421	3.85426e-05	0.000389877	0.0172009	0.999992	0.000255522	8.56568e-05	0.000425388	0.00346448	0.98496
cg00815583	8	28348123	FBXO16	TSS1500	N_Shelf	0.000191594	6.52219e-06	0.000376666	0.0425522	0.999992	0.00015766	-2.49143e-05	0.000340234	0.0899862	0.98496
cg00816008	16	82203996	MPHOSPH6	TSS200	Island	-0.000258606	-0.000485158	-3.2054e-05	0.0255602	0.999992	-0.000238011	-0.000476452	4.30627e-07	0.0504095	0.98496
cg00817765	1	38940901	NA	NA	N_Shore	0.000479725	9.45468e-05	0.000864903	0.0150044	0.999992	0.000472149	6.8751e-05	0.000875548	0.0221256	0.98496
cg00819078	5	16615081	FAM134B	Body	N_Shore	0.000325236	6.94464e-05	0.000581026	0.0130626	0.999992	0.00018443	-4.52355e-05	0.000414096	0.114615	0.98496
cg00822591	3	16306489	DPH3;OXNAD1;DPH3;DPH3;DPH3	5'UTR;TSS1500;1stExon;5'UTR;1stExon	Island	-0.000270873	-0.000470666	-7.10793e-05	0.00822337	0.999992	-0.000248665	-0.000452766	-4.45633e-05	0.0173119	0.98496
cg00823110	16	81743972	CMIP;CMIP	3'UTR;3'UTR	NA	-0.000225393	-0.000422249	-2.85378e-05	0.025122	0.999992	-0.000149095	-0.000338689	4.04996e-05	0.122261	0.98496
cg00825173	13	21140752	IFT88;IFT88	TSS1500;TSS1500	N_Shore	0.000303134	1.55783e-05	0.000590691	0.0389577	0.999992	0.000288681	-8.06414e-06	0.000585426	0.0564683	0.98496
cg00825951	1	44871429	RNF220	5'UTR	Island	-0.000267659	-0.000492233	-4.30842e-05	0.0198299	0.999992	-0.000195267	-0.000417075	2.65422e-05	0.0839695	0.98496
cg00826892	4	178366013	NA	NA	S_Shelf	-0.00073443	-0.00128901	-0.000179846	0.00979968	0.999992	-0.000657327	-0.0012216	-9.30545e-05	0.0227495	0.98496
cg00827369	7	73588253	EIF4H;EIF4H	TSS1500;TSS1500	Island	0.000175931	9.98353e-06	0.000341879	0.0378769	0.999992	0.000174348	6.2528e-06	0.000342443	0.0421725	0.98496
cg00830325	6	25650786	NA	NA	N_Shore	0.000272958	2.58177e-05	0.000520099	0.0306498	0.999992	0.000309414	7.94768e-05	0.000539352	0.00871829	0.98496
cg00830393	3	66552063	LRIG1	TSS1500	S_Shore	-0.000290802	-0.000573737	-7.86587e-06	0.0440404	0.999992	-0.000268669	-0.00053858	1.24305e-06	0.0510498	0.98496
cg00831032	X	79827218	NA	NA	N_Shore	0.000312388	7.35277e-05	0.000551248	0.0107283	0.999992	0.000369506	0.000122887	0.000616125	0.00359188	0.98496
cg00831909	1	13909623	PDPN;PDPN	TSS1500;TSS1500	Island	-0.000221271	-0.000435153	-7.38947e-06	0.0426888	0.999992	-0.000206289	-0.000427227	1.46481e-05	0.0670062	0.98496
cg00833344	2	150426294	MMADHC	3'UTR	NA	0.000261983	1.89623e-05	0.000505003	0.0348028	0.999992	0.000194118	-3.00645e-05	0.000418301	0.0891224	0.98496
cg00833639	7	40873953	C7orf10	Body	NA	-0.000334935	-0.000639613	-3.02572e-05	0.0314244	0.999992	-0.000201703	-0.000495641	9.22355e-05	0.177058	0.98496
cg00834988	7	70060153	AUTS2;AUTS2	Body;Body	N_Shore	0.000325364	2.53784e-05	0.00062535	0.0337277	0.999992	0.000138582	-6.26664e-05	0.000339831	0.175556	0.98496
cg00835021	16	74749008	FA2H	Body	N_Shelf	-0.000305439	-0.000582217	-2.86603e-05	0.0307862	0.999992	-0.000255245	-0.000541472	3.09817e-05	0.0800702	0.98496
cg00835825	16	85608058	NA	NA	NA	0.000322256	3.03949e-05	0.000614117	0.030698	0.999992	0.000172387	-0.000100523	0.000445296	0.213797	0.98496
cg00836755	10	22609266	BMI1	TSS1500	S_Shelf	0.000185138	1.70684e-06	0.000368569	0.0479334	0.999992	0.000201488	1.67008e-05	0.000386275	0.0328151	0.98496
cg00838423	1	146552329	NA	NA	Island	0.00125633	0.000225083	0.00228758	0.0173037	0.999992	0.00119002	0.000128468	0.00225158	0.0282859	0.98496
cg00838874	12	5018338	KCNA1	TSS1500	N_Shore	-0.000265017	-0.00050671	-2.33248e-05	0.0318524	0.999992	-0.000251304	-0.000503656	1.04894e-06	0.0509467	0.98496
cg00839675	19	36119657	RBM42	TSS1500	N_Shore	-0.000161775	-0.000301937	-2.16136e-05	0.0239909	0.999992	-0.000134559	-0.000279179	1.00609e-05	0.0679561	0.98496
cg00840310	9	74061514	NA	NA	Island	-0.000352	-0.000681212	-2.27892e-05	0.0362896	0.999992	-0.00037649	-0.000720256	-3.27234e-05	0.0320647	0.98496
cg00840341	16	17609453	NA	NA	NA	0.000317228	3.76629e-05	0.000596793	0.0264313	0.999992	0.000411903	0.000158019	0.000665788	0.00166056	0.98496
cg00842095	14	70116951	KIAA0247	5'UTR	NA	0.000350267	6.93387e-05	0.000631195	0.0148971	0.999992	0.00019214	-6.05526e-05	0.000444832	0.135008	0.98496
cg00842318	5	2642358	NA	NA	N_Shore	0.00030758	4.60411e-05	0.000569119	0.0214929	0.999992	0.000310142	4.16232e-05	0.000578661	0.0239075	0.98496
cg00843561	3	113775478	KIAA1407;QTRTD1	TSS200;TSS200	Island	0.00016346	7.8796e-07	0.000326131	0.048915	0.999992	0.000191048	2.83286e-05	0.000353767	0.0217195	0.98496
cg00844791	19	56042579	SBK2	Body	Island	-0.000276783	-0.000548678	-4.88792e-06	0.0460732	0.999992	-0.000181969	-0.000434782	7.08428e-05	0.156938	0.98496
cg00845942	12	64062724	DPY19L2	TSS1500	Island	-0.000215427	-0.000418523	-1.23313e-05	0.0377779	0.999992	-0.00022121	-0.000432909	-9.51084e-06	0.0406848	0.98496
cg00846121	19	49118114	FAM83E	TSS1500	S_Shore	0.000384952	0.000115343	0.00065456	0.00544236	0.999992	0.000294852	4.52865e-05	0.000544418	0.0209234	0.98496
cg00846288	8	16919401	EFHA2	Body	NA	0.000315438	8.94079e-06	0.000621934	0.0437631	0.999992	0.000381691	8.21981e-05	0.000681183	0.0128723	0.98496
cg00846400	22	36425210	RBM9;RBM9	TSS1500;TSS1500	Island	0.000186468	1.12336e-06	0.000371813	0.0486455	0.999992	0.000203387	1.45421e-05	0.000392232	0.0349809	0.98496
cg00849148	4	186951273	NA	NA	NA	-0.000227543	-0.000441807	-1.32788e-05	0.0375547	0.999992	-0.000209679	-0.000425148	5.79079e-06	0.0563932	0.98496
cg00849365	16	5074999	NAGPA	3'UTR	NA	-0.00045829	-0.00081576	-0.000100819	0.0123427	0.999992	-0.000370116	-0.000686584	-5.36473e-05	0.0222275	0.98496
cg00850167	5	137800779	EGR1	TSS1500	Island	-0.000257319	-0.000434778	-7.98597e-05	0.00477744	0.999992	-0.000223963	-0.000400058	-4.78685e-05	0.0130547	0.98496
cg00850505	6	166580460	T	Body	Island	0.000231668	1.43338e-05	0.000449002	0.0368558	0.999992	0.000327614	0.000112931	0.000542297	0.00303458	0.98496
cg00851377	7	112726089	GPR85;GPR85;GPR85;GPR85;GPR85	1stExon;5'UTR;5'UTR;5'UTR;5'UTR	NA	0.000429626	9.04041e-05	0.000768849	0.0134166	0.999992	0.000316992	-2.33474e-05	0.000657331	0.0676736	0.98496
cg00852573	6	73331405	KCNQ5;KCNQ5;KCNQ5;KCNQ5;KCNQ5	TSS200;TSS200;TSS200;TSS200;TSS200	Island	-0.000203251	-0.000401511	-4.99166e-06	0.0445757	0.999992	-0.000225348	-0.000424883	-2.58133e-05	0.0271503	0.98496
cg00853242	1	6511997	ESPN	Body	Island	-0.000375877	-0.000730408	-2.13466e-05	0.037868	0.999992	-0.000360181	-0.000722346	1.98468e-06	0.0512513	0.98496
cg00855461	1	232645842	SIPA1L2	Body	NA	0.000326787	6.01271e-05	0.000593447	0.0166648	0.999992	0.000357691	7.84715e-05	0.000636911	0.0124249	0.98496
cg00855938	14	23565052	C14orf119;ACIN1;ACIN1;ACIN1	5'UTR;TSS1500;TSS1500;TSS1500	S_Shore	0.00026772	7.18216e-05	0.000463618	0.00773496	0.999992	0.000269453	6.54284e-05	0.000473478	0.0100119	0.98496
cg00857734	7	796631	HEATR2	Body	Island	-0.000318197	-0.000631811	-4.58358e-06	0.0467869	0.999992	-0.000164419	-0.00043216	0.000103321	0.226737	0.986149
cg00858738	1	70210714	NA	NA	NA	0.000380525	6.84414e-05	0.000692608	0.0172101	0.999992	0.000470108	0.00015859	0.000781626	0.00336465	0.98496
cg00858855	6	28554964	SCAND3;SCAND3	1stExon;5'UTR	Island	-0.000232547	-0.000456316	-8.77848e-06	0.0417722	0.999992	-0.00022539	-0.000454115	3.33581e-06	0.0533887	0.98496
cg00862618	12	2904096	FKBP4	TSS200	Island	-0.000218177	-0.000399494	-3.68612e-05	0.0186974	0.999992	-0.000168224	-0.000353771	1.73226e-05	0.0752136	0.98496
cg00864012	17	62294665	TEX2	5'UTR	NA	0.000266136	3.23519e-06	0.000529036	0.0472827	0.999992	7.25154e-05	-0.000151967	0.000296998	0.524073	0.992272
cg00864768	19	54692102	MBOAT7;MBOAT7;MBOAT7;MBOAT7	Body;Body;Body;Body	N_Shore	0.000380348	6.9623e-05	0.000691073	0.0167884	0.999992	0.000154429	-0.000101195	0.000410052	0.234331	0.986407
cg00864945	1	247291374	NA	NA	S_Shore	0.000859778	3.48139e-05	0.00168474	0.0411994	0.999992	0.000973936	0.000174924	0.00177295	0.0172593	0.98496
cg00866364	6	33247376	WDR46;WDR46	Body;Body	S_Shore	0.00029075	4.68245e-05	0.000534675	0.0198183	0.999992	0.000204397	-2.92531e-05	0.000438047	0.0859155	0.98496
cg00866531	16	2578056	AMDHD2;AMDHD2	Body;Body	Island	-0.000355592	-0.000667447	-4.37374e-05	0.0257176	0.999992	-0.000352261	-0.000665234	-3.92883e-05	0.0276668	0.98496
cg00870279	6	33256222	PFDN6;WDR46;WDR46	TSS1500;Body;Body	N_Shore	0.00037209	3.40124e-05	0.000710167	0.031228	0.999992	0.000290785	-5.48355e-05	0.000636406	0.0984689	0.98496
cg00871381	19	3879827	ATCAY	TSS1500	N_Shore	-0.000366207	-0.000730605	-1.80864e-06	0.0488885	0.999992	-0.000276715	-0.000649769	9.63382e-05	0.144747	0.98496
cg00872726	14	97499908	NA	NA	Island	0.000261479	3.13717e-05	0.000491586	0.026221	0.999992	0.000258278	2.14528e-05	0.000495103	0.0327826	0.98496
cg00874320	12	133219044	POLE	Body	NA	0.000253995	6.67491e-06	0.000501314	0.0442055	0.999992	0.000315198	6.38907e-05	0.000566504	0.0143388	0.98496
cg00874835	2	3381734	TSSC1	TSS200	Island	0.000194404	7.21674e-06	0.00038159	0.0419037	0.999992	0.000234113	4.32299e-05	0.000424996	0.016594	0.98496
cg00875382	4	103542236	NA	NA	NA	-0.000367193	-0.000731027	-3.35836e-06	0.0479497	0.999992	-0.000186371	-0.000490132	0.000117391	0.227155	0.986149
cg00876694	20	33294907	TP53INP2	5'UTR	N_Shore	0.00026666	2.30814e-05	0.000510239	0.0321217	0.999992	0.000117873	-6.41351e-05	0.00029988	0.202513	0.98496
cg00877708	6	157140947	ARID1B;ARID1B;ARID1B	Body;Body;Body	NA	-0.000267895	-0.000528033	-7.75664e-06	0.0436328	0.999992	-0.000238413	-0.000498728	2.19033e-05	0.072329	0.98496
cg00882967	21	44484325	CBS	Body	N_Shore	-0.000310312	-0.00058961	-3.10151e-05	0.0296855	0.999992	-9.97872e-05	-0.000323741	0.000124166	0.379853	0.989478
cg00883311	2	62932096	EHBP1;EHBP1;EHBP1	TSS1500;5'UTR;TSS1500	N_Shore	-0.000241182	-0.000465366	-1.69971e-05	0.035171	0.999992	-0.000242743	-0.000476868	-8.61776e-06	0.0422487	0.98496
cg00884170	2	146638653	NA	NA	NA	-0.000202675	-0.000367843	-3.75074e-05	0.0165257	0.999992	-0.000175532	-0.000340849	-1.02146e-05	0.0375945	0.98496
cg00884173	16	84570044	NA	NA	NA	-0.000405866	-0.000736684	-7.50473e-05	0.0165458	0.999992	-0.000442389	-0.000788509	-9.62692e-05	0.0126203	0.98496
cg00884800	16	6215524	A2BP1;A2BP1	5'UTR;5'UTR	NA	-0.00028646	-0.000551744	-2.11759e-05	0.0345061	0.999992	-0.000272089	-0.000548337	4.15867e-06	0.053501	0.98496
cg00885732	16	58426484	GINS3;GINS3;GINS3;GINS3;GINS3;GINS3	5'UTR;1stExon;1stExon;1stExon;5'UTR;5'UTR	Island	0.000203627	4.02702e-05	0.000366983	0.014921	0.999992	0.000232571	6.94966e-05	0.000395644	0.00550847	0.98496
cg00885843	2	131058072	NA	NA	NA	-0.000209998	-0.000397032	-2.29635e-05	0.0280318	0.999992	-0.000137402	-0.000326659	5.18538e-05	0.153404	0.98496
cg00886432	6	32515815	NA	NA	NA	0.000315594	5.58265e-05	0.000575361	0.0176076	0.999992	0.000445477	0.00019012	0.000700835	0.000744533	0.98496
cg00889363	2	206255841	PARD3B;PARD3B;PARD3B	Body;Body;Body	NA	-0.000224114	-0.000412577	-3.56521e-05	0.020103	0.999992	-0.000224734	-0.000413668	-3.57993e-05	0.020086	0.98496
cg00889833	3	38388432	XYLB	Body	Island	-0.000157908	-0.00031132	-4.4957e-06	0.0437361	0.999992	-0.000165218	-0.000319127	-1.13101e-05	0.035571	0.98496
cg00892419	13	113121632	NA	NA	Island	0.00044932	6.259e-05	0.00083605	0.0230894	0.999992	0.000381415	-1.43749e-05	0.000777206	0.0587974	0.98496
cg00893488	6	170555108	NA	NA	NA	-0.00045801	-0.000861868	-5.41534e-05	0.0265135	0.999992	-0.000363016	-0.000775863	4.98299e-05	0.0843308	0.98496
cg00893875	10	91597593	NA	NA	Island	-0.000708689	-0.00137963	-3.77518e-05	0.0385769	0.999992	-0.000735899	-0.00143676	-3.50374e-05	0.0397343	0.98496
cg00893987	6	42847415	RPL7L1	TSS1500	NA	-0.000242555	-0.000448709	-3.64011e-05	0.0214349	0.999992	-0.000168362	-0.000378391	4.16663e-05	0.115253	0.98496
cg00898350	17	18164434	SMCR7;SMCR7;SMCR7;SMCR7	5'UTR;5'UTR;1stExon;5'UTR	Island	0.000352226	6.5958e-05	0.000638493	0.0162411	0.999992	0.000327752	4.09166e-05	0.000614586	0.0254258	0.98496
cg00899659	10	45495971	C10orf25;ZNF22	Body;TSS1500	N_Shore	0.000461997	0.000110527	0.000813467	0.0103444	0.999992	0.000201064	-1.30857e-05	0.000415213	0.0655192	0.98496
cg00900524	22	50354268	PIM3;PIM3	1stExon;5'UTR	Island	0.000265131	3.46038e-05	0.000495658	0.024487	0.999992	0.000330049	9.76149e-05	0.000562483	0.00571058	0.98496
cg00901787	16	23606999	NDUFAB1	Body	N_Shore	-0.000239382	-0.000465751	-1.30137e-05	0.0383561	0.999992	-0.000236062	-0.00047146	-6.64141e-07	0.0493659	0.98496
cg00903962	6	26056695	HIST1H1C;HIST1H1C	5'UTR;1stExon	Island	-0.000182923	-0.000351433	-1.44135e-05	0.0335768	0.999992	-0.000155846	-0.000327213	1.55211e-05	0.0743316	0.98496
cg00904258	7	968194	ADAP1	Body	S_Shore	0.000529401	0.000167811	0.000890991	0.00439525	0.999992	0.000294491	3.60813e-05	0.000552901	0.0258094	0.98496
cg00910168	12	125474021	DHX37	TSS1500	S_Shore	0.000352921	7.16337e-05	0.000634208	0.0142906	0.999992	0.000228965	-5.21795e-05	0.00051011	0.109618	0.98496
cg00910297	9	35732756	CREB3;CREB3;TLN1	1stExon;5'UTR;TSS1500	Island	0.000162533	1.03614e-05	0.000314706	0.036485	0.999992	0.000122946	-3.34414e-05	0.000279333	0.122367	0.98496
cg00910355	16	3504484	NAT15	5'UTR	N_Shelf	0.000322723	1.64172e-07	0.000645282	0.049885	0.999992	0.000384349	4.93705e-05	0.000719327	0.0248345	0.98496
cg00910640	2	54557974	C2orf73	TSS200	Island	-0.00021972	-0.000429543	-9.89613e-06	0.0402571	0.999992	-0.000204707	-0.000422974	1.35593e-05	0.0658082	0.98496
cg00911881	8	11605722	GATA4	Body	N_Shore	-0.000318935	-0.000596393	-4.14781e-05	0.0245621	0.999992	-0.000205786	-0.000444995	3.34237e-05	0.091195	0.98496
cg00912316	1	43312512	ZNF691	5'UTR	Island	0.000187457	2.25575e-06	0.000372659	0.0473098	0.999992	0.000172106	-1.7077e-05	0.000361289	0.0742354	0.98496
cg00914041	8	91997810	NA	NA	Island	0.000256942	6.62459e-05	0.000447638	0.0086187	0.999992	0.000263429	6.43962e-05	0.000462462	0.0098555	0.98496
cg00915372	17	75209460	SEC14L1;SEC14L1;SEC14L1;SEC14L1;SEC14L1	Body;Body;Body;Body;Body	Island	-0.000256305	-0.000494843	-1.77671e-05	0.035395	0.999992	-0.000204857	-0.000436305	2.65906e-05	0.0823209	0.98496
cg00915818	4	165875543	NA	NA	N_Shelf	-0.000270322	-0.000525469	-1.51761e-05	0.0379985	0.999992	-0.000197448	-0.000446554	5.16585e-05	0.119351	0.98496
cg00916884	16	56666334	MT1M	TSS200	Island	0.000217803	1.22885e-05	0.000423318	0.0379424	0.999992	0.000255194	4.21721e-05	0.000468215	0.0192316	0.98496
cg00917251	1	24829987	RCAN3	5'UTR	S_Shore	0.000277214	9.02962e-06	0.000545399	0.042863	0.999992	0.000147028	-0.000110685	0.000404741	0.261262	0.988135
cg00919702	10	16561351	C1QL3	Body	N_Shore	-0.000752763	-0.00123212	-0.000273406	0.00229799	0.999992	-0.000902675	-0.00138967	-0.000415675	0.000351264	0.98496
cg00919994	13	50018380	CAB39L;SETDB2	TSS200;TSS200	Island	-0.000231783	-0.000428924	-3.4642e-05	0.0215274	0.999992	-0.000219716	-0.000421689	-1.77434e-05	0.0332155	0.98496
cg00920546	22	41590479	NA	NA	N_Shelf	-0.000532547	-0.00102705	-3.80419e-05	0.0349854	0.999992	-0.00051752	-0.0010212	-1.38371e-05	0.0441106	0.98496
cg00922301	19	45567390	SFRS16	Body	Island	0.000454932	0.000172071	0.000737794	0.00180824	0.999992	0.000416164	0.000137638	0.000694691	0.00368234	0.98496
cg00924255	12	126675957	NA	NA	Island	0.000226099	6.87551e-06	0.000445322	0.0433225	0.999992	0.000255211	3.03829e-05	0.00048004	0.0263889	0.98496
cg00924909	10	134835898	NA	NA	Island	0.000326098	3.4436e-06	0.000648753	0.0476359	0.999992	0.000416249	9.07354e-05	0.000741763	0.0125792	0.98496
cg00926192	17	42297085	UBTF;UBTF;UBTF	TSS200;TSS1500;5'UTR	Island	-0.00018743	-0.000364199	-1.06614e-05	0.0378498	0.999992	-0.000195366	-0.000369726	-2.1006e-05	0.0283612	0.98496
cg00926285	3	122398533	PARP14	TSS1500	N_Shore	0.000276395	3.12891e-06	0.000549661	0.0474675	0.999992	0.000178272	-9.62328e-05	0.000452776	0.201264	0.98496
cg00928167	14	36994016	NA	NA	Island	-0.000337042	-0.000661304	-1.27792e-05	0.0417374	0.999992	-0.000309826	-0.000639289	1.96374e-05	0.0650946	0.98496
cg00928191	16	419800	MRPL28	Body	N_Shore	0.000361902	2.92038e-06	0.000720883	0.0481892	0.999992	0.000458335	9.56512e-05	0.000821019	0.0136325	0.98496
cg00928795	16	75261098	NA	NA	N_Shelf	-0.00036236	-0.000694898	-2.98216e-05	0.0329163	0.999992	-0.000231353	-0.000532919	7.02132e-05	0.13158	0.98496
cg00928894	16	188269	C16orf35;C16orf35;C16orf35	5'UTR;1stExon;5'UTR	N_Shore	0.000183543	2.1842e-05	0.000345243	0.0263847	0.999992	0.000241834	8.01432e-05	0.000403524	0.00364929	0.98496
cg00931179	6	163835582	QKI;QKI;QKI;QKI	TSS200;TSS200;TSS200;TSS200	NA	0.000163506	4.58105e-06	0.000322431	0.043833	0.999992	0.00021037	4.93453e-05	0.000371395	0.0108253	0.98496
cg00931181	2	6910631	NA	NA	NA	-0.000358469	-0.00065016	-6.67788e-05	0.0163665	0.999992	-0.000452843	-0.000748397	-0.000157289	0.00292246	0.98496
cg00931558	8	77594664	ZFHX4;LOC100192378	5'UTR;Body	Island	-0.000211069	-0.000380836	-4.13014e-05	0.0151781	0.999992	-0.000180566	-0.000357168	-3.96453e-06	0.0451409	0.98496
cg00932510	22	30782804	RNF215	Body	N_Shore	-0.000143158	-0.000285009	-1.30822e-06	0.0479514	0.999992	-0.000122473	-0.000269652	2.47055e-05	0.10217	0.98496
cg00933242	19	2061633	NA	NA	Island	-0.000281026	-0.000511129	-5.09219e-05	0.0170323	0.999992	-0.000288889	-0.000520839	-5.69393e-05	0.0150184	0.98496
cg00933263	7	56434951	NA	NA	N_Shore	-0.00063572	-0.00109359	-0.000177855	0.00683266	0.999992	-0.000713114	-0.00118573	-0.000240495	0.00336939	0.98496
cg00933603	6	30883001	VARS2;VARS2;VARS2	Body;5'UTR;Body	S_Shore	0.000432755	2.47188e-05	0.000840791	0.0378022	0.999992	0.000324323	-8.98859e-05	0.000738532	0.123868	0.98496
cg00933696	16	11327141	NA	NA	Island	-0.000306921	-0.00055156	-6.22816e-05	0.0142965	0.999992	-0.00028403	-0.000535156	-3.29047e-05	0.0269292	0.98496
cg00934312	7	149570931	ATP6V0E2;LOC401431;ATP6V0E2;ATP6V0E2;ATP6V0E2	5'UTR;Body;5'UTR;1stExon;1stExon	Island	-0.00018078	-0.000334136	-2.74238e-05	0.0211913	0.999992	-0.000187208	-0.000340817	-3.35992e-05	0.0172766	0.98496
cg00935119	6	36647544	CDKN1A;CDKN1A	5'UTR;5'UTR	Island	0.000134756	1.43558e-05	0.000255155	0.0285226	0.999992	0.000163739	4.57627e-05	0.000281715	0.0068683	0.98496
cg00938429	12	43946880	ADAMTS20	TSS1500	S_Shore	-0.000319316	-0.000582019	-5.66142e-05	0.0175531	0.999992	-0.000274123	-0.000539852	-8.3931e-06	0.0432819	0.98496
cg00938859	5	1591904	SDHAP3	Body	N_Shelf	-0.000416234	-0.000668108	-0.000164359	0.00136051	0.999992	-0.000427259	-0.00068516	-0.000169357	0.0013315	0.98496
cg00943269	8	12550523	NA	NA	NA	0.000286406	3.1213e-05	0.000541599	0.0280959	0.999992	0.000226037	-3.7374e-05	0.000489449	0.0920017	0.98496
cg00943384	15	98064827	NA	NA	NA	0.000356848	6.44338e-05	0.000649261	0.0171166	0.999992	0.000379432	7.42185e-05	0.000684645	0.0152027	0.98496
cg00947896	16	10349228	NA	NA	S_Shelf	-0.00025585	-0.000492461	-1.92388e-05	0.0342621	0.999992	-0.000156135	-0.000386763	7.44937e-05	0.182905	0.98496
cg00948250	1	160038302	KCNJ10	5'UTR	N_Shore	-0.000307356	-0.000580445	-3.4267e-05	0.0276625	0.999992	-0.000280001	-0.000559004	-9.98046e-07	0.0491972	0.98496
cg00949639	17	20059957	CYTSB;CYTSB;CYTSB;CYTSB	Body;Body;Body;Body	Island	0.000206891	1.39175e-05	0.000399865	0.0357944	0.999992	0.000240131	4.07889e-05	0.000439473	0.0185855	0.98496
cg00950004	1	154165673	TPM3	TSS1500	NA	-0.000319744	-0.000618407	-2.10801e-05	0.0360568	0.999992	-0.000175773	-0.000382062	3.0517e-05	0.0942928	0.98496
cg00952642	8	141537134	NA	NA	NA	-0.000413243	-0.000732122	-9.43638e-05	0.0114483	0.999992	-0.000205641	-0.000494123	8.28411e-05	0.160948	0.98496
cg00953399	6	116867006	FAM26D;BET3L	5'UTR;TSS1500	NA	-0.000328177	-0.000640765	-1.5589e-05	0.0397511	0.999992	-0.00027115	-0.000583072	4.07724e-05	0.0878891	0.98496
cg00954467	8	18769863	PSD3	Body	NA	0.000309556	4.22916e-05	0.00057682	0.023511	0.999992	0.00018804	-7.4283e-05	0.000450362	0.158635	0.98496
cg00956490	7	150093664	ZNF775	Body	Island	-0.000290403	-0.000559261	-2.1545e-05	0.0344548	0.999992	-0.000206813	-0.000461336	4.77113e-05	0.110422	0.98496
cg00958605	6	26033394	HIST1H3B;HIST1H2AB;HIST1H2AB	TSS1500;1stExon;3'UTR	N_Shore	0.00025297	1.94002e-05	0.000486539	0.0339769	0.999992	0.000221991	-9.03237e-06	0.000453014	0.0595207	0.98496
cg00960509	1	21671908	ECE1;ECE1	1stExon;5'UTR	Island	-0.000199547	-0.00037173	-2.73639e-05	0.0234304	0.999992	-0.000187374	-0.000361654	-1.30936e-05	0.0352944	0.98496
cg00966522	4	6734722	NA	NA	NA	-0.000340413	-0.000589417	-9.14084e-05	0.00771449	0.999992	-0.000224198	-0.000447068	-1.32763e-06	0.0486693	0.98496
cg00967519	6	44329051	SPATS1	Body	NA	-0.000271423	-0.000529547	-1.32984e-05	0.0394456	0.999992	-0.000193502	-0.00043471	4.7706e-05	0.114982	0.98496
cg00968241	3	156543833	LEKR1	TSS1500	N_Shore	-0.00025506	-0.000444375	-6.57459e-05	0.0086238	0.999992	-0.000221722	-0.0003996	-4.38443e-05	0.014939	0.98496
cg00968267	13	73764146	NA	NA	NA	0.000305439	2.838e-05	0.000582499	0.0309532	0.999992	0.000272352	-1.19324e-05	0.000556637	0.0602775	0.98496
cg00970396	16	9107199	NA	NA	NA	0.000205579	6.12357e-05	0.000349921	0.00555719	0.999992	0.000216765	6.78299e-05	0.0003657	0.00463956	0.98496
cg00971933	20	42839305	C20orf111	5'UTR	Island	0.000213219	7.40961e-05	0.000352342	0.00290461	0.999992	0.000214966	7.14577e-05	0.000358475	0.00359958	0.98496
cg00974315	7	76021175	SRCRB4D	Body	N_Shore	0.000420132	0.000132207	0.000708057	0.00452551	0.999992	0.000461546	0.000179541	0.000743551	0.00151541	0.98496
cg00974835	14	74960278	NPC2;ISCA2	TSS200;TSS200	Island	-0.000185407	-0.000325534	-4.5281e-05	0.00986195	0.999992	-0.000173276	-0.00031716	-2.93911e-05	0.0186189	0.98496
cg00975270	3	127174816	NA	NA	Island	-0.000179798	-0.000355012	-4.58382e-06	0.0443743	0.999992	-0.000144948	-0.000321045	3.11484e-05	0.105906	0.98496
cg00975326	X	19989847	CXorf23	TSS1500	NA	-0.00025315	-0.000489645	-1.66542e-05	0.0360843	0.999992	-0.000206122	-0.000435681	2.34369e-05	0.078034	0.98496
cg00975912	15	45718871	NA	NA	N_Shelf	0.00024682	2.57168e-05	0.000467922	0.0289331	0.999992	0.000237417	1.15593e-05	0.000463275	0.0395143	0.98496
cg00977744	17	27139688	C17orf63;C17orf63	5'UTR;5'UTR	S_Shore	0.000229112	6.35531e-06	0.000451868	0.0438926	0.999992	0.000229614	-2.73481e-06	0.000461964	0.0527202	0.98496
cg00981146	10	79117696	KCNMA1;KCNMA1;KCNMA1;KCNMA1	Body;Body;Body;Body	NA	-0.000401038	-0.00071278	-8.92959e-05	0.0120524	0.999992	-0.000289237	-0.000592585	1.41104e-05	0.061489	0.98496
cg00983697	1	217314284	NA	NA	S_Shelf	-0.000429683	-0.000723204	-0.000136162	0.00440046	0.999992	-0.000426418	-0.000728803	-0.000124033	0.00604345	0.98496
cg00983912	3	184790011	NA	NA	NA	-0.000304635	-0.000606004	-3.2657e-06	0.0476004	0.999992	-0.000185169	-0.000462999	9.26608e-05	0.189753	0.98496
cg00985564	1	29104517	NA	NA	S_Shelf	0.000324473	2.55355e-06	0.000646392	0.0482337	0.999992	0.000420124	0.000100432	0.000739817	0.0103781	0.98496
cg00989220	12	6439069	TNFRSF1A	Body	S_Shore	0.000427318	0.000115145	0.000739492	0.00763841	0.999992	0.000322364	3.15902e-05	0.000613137	0.0300453	0.98496
cg00989229	16	85989874	NA	NA	NA	0.000352545	4.06474e-06	0.000701025	0.0474212	0.999992	0.000408279	0.000101592	0.000714966	0.00944435	0.98496
cg00989575	10	75402204	MYOZ1	TSS1500	NA	0.000262302	7.36892e-06	0.000517235	0.0438168	0.999992	0.000291527	2.70579e-05	0.000555997	0.0309817	0.98496
cg00991794	6	125284212	STL	TSS200	Island	-0.000163196	-0.000325748	-6.44805e-07	0.04911	0.999992	-0.000164454	-0.000330273	1.3644e-06	0.0518887	0.98496
cg00992687	5	54275155	ESM1;ESM1	3'UTR;3'UTR	NA	0.000448691	7.33347e-05	0.000824047	0.0194749	0.999992	0.000162618	-0.000101371	0.000426608	0.225307	0.986149
cg00993400	1	249153679	ZNF692;ZNF692	TSS1500;TSS1500	S_Shore	0.000221423	2.02811e-05	0.000422565	0.0311941	0.999992	0.000185304	-1.51232e-05	0.000385731	0.0696954	0.98496
cg00993543	2	159313345	CCDC148;CCDC148;PKP4;PKP4	TSS200;TSS200;TSS200;TSS200	Island	0.000201883	1.63443e-05	0.000387421	0.033168	0.999992	0.000181535	2.8765e-07	0.000362782	0.0496425	0.98496
cg00994629	14	22694547	NA	NA	NA	0.000352261	7.42762e-06	0.000697094	0.045327	0.999992	0.000191871	-0.000105059	0.000488801	0.203514	0.98496
cg00995152	9	124496315	DAB2IP	Body	N_Shelf	-0.000327565	-0.00058331	-7.18202e-05	0.0124234	0.999992	-0.000264223	-0.000517532	-1.09141e-05	0.0410349	0.98496
cg00997969	8	30350644	RBPMS;RBPMS;RBPMS;RBPMS	Body;Body;Body;Body	NA	0.000476019	0.000134596	0.000817442	0.00661026	0.999992	0.000558502	0.000222204	0.0008948	0.00129683	0.98496
cg00999152	2	72369887	CYP26B1	Body	N_Shore	-0.000304498	-0.000531355	-7.76408e-05	0.00886998	0.999992	-0.000258129	-0.000476476	-3.97823e-05	0.0208452	0.98496
cg01001049	16	8995730	USP7	Body	NA	0.000293995	7.77754e-06	0.000580213	0.0441679	0.999992	0.000161216	-7.5371e-05	0.000397803	0.180077	0.98496
cg01001744	16	17564258	XYLT1	Body	NA	-0.00016716	-0.000309196	-2.51251e-05	0.0214	0.999992	-0.000144454	-0.000292615	3.70631e-06	0.0559297	0.98496
cg01002223	1	8987034	NA	NA	NA	-0.000461128	-0.000887119	-3.51365e-05	0.0340709	0.999992	-0.000323482	-0.000696656	4.96927e-05	0.0887775	0.98496
cg01002381	14	37131329	PAX9	Body	Island	-0.000220141	-0.000434891	-5.39159e-06	0.0445902	0.999992	-0.000246055	-0.000469492	-2.2619e-05	0.0311436	0.98496
cg01004805	X	71458680	ERCC6L;PIN4	Body;Body	Island	-0.000286335	-0.00055836	-1.43103e-05	0.0392452	0.999992	-0.00025388	-0.000526845	1.90846e-05	0.0680578	0.98496
cg01007828	16	62070306	CDH8	TSS1500	Island	-0.000257259	-0.000467959	-4.65593e-05	0.0170611	0.999992	-0.000260424	-0.00047583	-4.50184e-05	0.0181706	0.98496
cg01008310	4	1001883	NA	NA	N_Shore	0.000305284	4.01209e-06	0.000606556	0.047065	0.999992	0.000394318	8.59583e-05	0.000702678	0.0125782	0.98496
cg01011432	20	60982814	CABLES2	TSS1500	S_Shore	-0.000336493	-0.000544046	-0.000128939	0.00166505	0.999992	-0.000361989	-0.000579016	-0.000144963	0.00123728	0.98496
cg01011769	16	85648749	KIAA0182;KIAA0182	5'UTR;Body	Island	0.000326008	2.97798e-05	0.000622236	0.0312395	0.999992	6.61489e-05	-0.000153037	0.000285335	0.551679	0.992468
cg01012089	14	60981556	NA	NA	Island	0.000234421	2.62701e-05	0.000442573	0.0275637	0.999992	0.000257826	4.36735e-05	0.000471979	0.0186508	0.98496
cg01013732	20	44992585	SLC35C2;SLC35C2;SLC35C2	5'UTR;5'UTR;5'UTR	N_Shore	0.00017011	7.88303e-06	0.000332337	0.0399894	0.999992	9.48572e-05	-5.70976e-05	0.000246812	0.219194	0.985493
cg01013754	1	224622131	WDR26;WDR26	TSS200;TSS200	N_Shore	-0.000237208	-0.000464091	-1.03256e-05	0.0405689	0.999992	-0.000272022	-0.000505123	-3.89215e-05	0.0225146	0.98496
cg01015199	6	53409878	GCLC	TSS200	Island	0.000157612	4.005e-06	0.00031122	0.0443924	0.999992	0.000154492	-3.62212e-06	0.000312607	0.0554083	0.98496
cg01015871	16	56599188	MT4	Body	NA	-0.000392103	-0.00073099	-5.32169e-05	0.0236534	0.999992	-0.000296482	-0.000599534	6.56906e-06	0.0551054	0.98496
cg01020035	10	682152	DIP2C	Body	N_Shelf	0.000334082	4.83863e-05	0.000619777	0.0222312	0.999992	0.000323022	2.59592e-05	0.000620085	0.0332894	0.98496
cg01020987	1	3816166	C1orf174;LOC100133612	Body;TSS1500	N_Shore	0.000285064	8.2386e-06	0.00056189	0.0436442	0.999992	0.000251293	-1.4618e-05	0.000517205	0.0637992	0.98496
cg01021682	3	101926162	NA	NA	NA	0.000378825	3.6407e-05	0.000721243	0.0303749	0.999992	0.000464327	0.000114718	0.000813935	0.009609	0.98496
cg01022916	1	31196938	MATN1	TSS1500	S_Shelf	0.000384531	0.000138179	0.000630884	0.00243786	0.999992	0.00031022	5.95642e-05	0.000560875	0.015652	0.98496
cg01023504	7	593499	PRKAR1B;PRKAR1B;PRKAR1B;PRKAR1B;PRKAR1B;PRKAR1B	Body;Body;Body;Body;Body;Body	S_Shore	0.000313789	7.32994e-06	0.000620248	0.0448345	0.999992	0.000409255	0.000106437	0.000712072	0.00843804	0.98496
cg01023787	5	1243714	SLC6A18	Body	Island	0.000223169	1.44039e-07	0.000446194	0.0498542	0.999992	0.000304731	8.93041e-05	0.000520159	0.00589295	0.98496
cg01025770	11	117186521	BACE1;BACE1;BACE1;BACE1;BACE1;BACE1;BACE1;BACE1	1stExon;1stExon;1stExon;5'UTR;5'UTR;5'UTR;5'UTR;1stExon	Island	0.000200187	3.58585e-06	0.000396788	0.0460179	0.999992	0.000192634	-6.44456e-06	0.000391713	0.0577822	0.98496
cg01025836	20	37230326	C20orf95	TSS1500	N_Shore	-0.000380274	-0.000759243	-1.30509e-06	0.0492265	0.999992	-0.000270635	-0.000655774	0.000114504	0.166947	0.98496
cg01026730	5	78224071	ARSB;ARSB	Body;Body	NA	0.000366757	6.41488e-05	0.000669365	0.0178766	0.999992	0.000196001	-5.66083e-05	0.000448611	0.127277	0.98496
cg01027739	9	131842738	DOLPP1;DOLPP1	TSS1500;TSS1500	N_Shore	-0.00021232	-0.000404969	-1.96718e-05	0.0310012	0.999992	-0.0001614	-0.000356872	3.40725e-05	0.104829	0.98496
cg01029302	18	21017905	C18orf45;C18orf45	1stExon;5'UTR	Island	0.00023835	0.000108831	0.000367868	0.000382245	0.999992	0.000235007	0.000100315	0.000369698	0.000743248	0.98496
cg01029347	14	77606335	ZDHHC22	5'UTR	Island	-0.000279442	-0.000558112	-7.72305e-07	0.0493767	0.999992	-0.000237093	-0.000518574	4.43877e-05	0.0980873	0.98496
cg01035260	15	40721473	NA	NA	NA	0.000297275	4.84691e-05	0.000546082	0.0195316	0.999992	0.000309106	5.23886e-05	0.000565823	0.0186379	0.98496
cg01038149	22	21368765	P2RX6;P2RX6;MGC16703	TSS1500;TSS1500;TSS200	Island	-0.00025553	-0.000496538	-1.45232e-05	0.0378591	0.999992	-0.000195204	-0.000439712	4.93043e-05	0.116727	0.98496
cg01040624	3	124828123	SLC12A8	Body	NA	-0.000412912	-0.000800461	-2.53629e-05	0.0369444	0.999992	-0.0002898	-0.000590222	1.06229e-05	0.0585493	0.98496
cg01042948	2	101319752	NA	NA	NA	0.000626585	0.00012108	0.00113209	0.0154819	0.999992	0.00050291	-1.09228e-05	0.00101674	0.0550028	0.98496
cg01045132	19	11649571	CNN1	TSS200	NA	-0.000774724	-0.00134643	-0.000203021	0.0082534	0.999992	-0.000777734	-0.00135164	-0.000203832	0.00826585	0.98496
cg01046511	17	7742971	KDM6B	TSS1500	N_Shelf	0.000355461	6.35603e-05	0.000647362	0.0173502	0.999992	0.000187348	-4.84197e-05	0.000423116	0.118427	0.98496
cg01047904	12	20521183	PDE3A	TSS1500	N_Shore	0.000274612	8.32399e-05	0.000465985	0.00521967	0.999992	0.000305394	0.000112786	0.000498002	0.00209752	0.98496
cg01048349	14	21540914	FLJ10357	Body	S_Shore	0.000250057	1.2796e-05	0.000487318	0.0390021	0.999992	0.000134207	-9.51082e-05	0.000363522	0.249198	0.987922
cg01049674	19	41073425	SPTBN4	Body	N_Shore	-0.000313822	-0.000613989	-1.36549e-05	0.0405726	0.999992	-0.00032754	-0.000642242	-1.28386e-05	0.0414742	0.98496
cg01049813	19	17137306	CPAMD8	Body	NA	-0.000168717	-0.00032304	-1.43947e-05	0.0323519	0.999992	-0.000182957	-0.000342772	-2.31415e-05	0.0251555	0.98496
cg01052274	16	87450089	ZCCHC14	Body	S_Shore	0.000408297	8.92489e-05	0.000727344	0.0124967	0.999992	0.00039123	5.86683e-05	0.000723792	0.0214662	0.98496
cg01054282	9	2842164	KIAA0020	5'UTR	N_Shore	0.000323327	6.68883e-05	0.000579765	0.0138289	0.999992	0.000200323	-2.30769e-05	0.000423724	0.0784292	0.98496
cg01055044	2	219884573	CCDC108	Body	NA	0.000240056	1.25898e-05	0.000467521	0.0387438	0.999992	0.000276664	5.93377e-05	0.00049399	0.0129709	0.98496
cg01056135	18	61253151	SERPINB13	TSS1500	NA	0.000324825	1.49787e-05	0.000634671	0.0400361	0.999992	0.000111368	-0.000110559	0.000333294	0.322828	0.989064
cg01056174	2	112641738	ANAPC1;ANAPC1	1stExon;5'UTR	Island	0.000166076	1.37598e-05	0.000318392	0.0328123	0.999992	0.000168879	9.96937e-06	0.000327789	0.0374268	0.98496
cg01056272	6	134004505	NA	NA	NA	-0.000353756	-0.000664711	-4.28e-05	0.0260522	0.999992	-0.000300326	-0.000616085	1.54329e-05	0.0621265	0.98496
cg01057552	1	228415374	OBSCN;OBSCN	Body;Body	NA	0.000271156	1.8132e-05	0.00052418	0.0358726	0.999992	0.000166602	-7.08339e-05	0.000404037	0.167562	0.98496
cg01058902	1	201707751	NAV1;NAV1	TSS1500;Body	N_Shore	-0.000296004	-0.0005813	-1.07081e-05	0.0421025	0.999992	-0.000213468	-0.000428758	1.82261e-06	0.0519441	0.98496
cg01059295	4	189552677	NA	NA	Island	0.00035871	5.71361e-05	0.000660285	0.0200737	0.999992	0.000401053	0.000142337	0.000659769	0.00261592	0.98496
cg01060409	12	131355340	RAN	TSS1500	N_Shore	0.000232811	1.27651e-05	0.000452858	0.0382621	0.999992	8.31407e-05	-0.00010208	0.000268361	0.376341	0.989478
cg01063425	22	50896834	SBF1	Body	N_Shore	0.000355298	8.66274e-06	0.000701933	0.0446139	0.999992	0.000486841	0.000148324	0.000825358	0.00513596	0.98496
cg01063579	16	86715152	NA	NA	Island	-0.000268785	-0.000527884	-9.6858e-06	0.042132	0.999992	-0.000152529	-0.000395539	9.04812e-05	0.216694	0.985073
cg01067216	14	102051021	NA	NA	Island	-0.000398209	-0.000790063	-6.35562e-06	0.0464452	0.999992	-0.000418942	-0.000829009	-8.87607e-06	0.0453076	0.98496
cg01068808	1	184007101	GLT25D2	TSS1500	S_Shore	0.000356904	1.43208e-05	0.000699488	0.0412758	0.999992	7.61764e-05	-0.000126859	0.000279212	0.459452	0.991331
cg01070197	8	13296060	DLC1;DLC1	Body;Body	NA	0.000384758	3.40651e-05	0.000735452	0.0317557	0.999992	0.000542384	0.000211918	0.00087285	0.00147105	0.98496
cg01070854	6	7542456	DSP;DSP	Body;Body	Island	0.000254096	6.43882e-06	0.000501753	0.0444075	0.999992	0.000306761	5.18128e-05	0.000561709	0.0187189	0.98496
cg01073463	12	67197936	NA	NA	NA	-0.000371814	-0.000725874	-1.77546e-05	0.0397	0.999992	-0.000400502	-0.000759031	-4.19729e-05	0.0288372	0.98496
cg01074325	6	30138178	TRIM15	Body	N_Shore	0.000276766	1.99679e-05	0.000533564	0.0348477	0.999992	0.000209035	-5.45981e-05	0.000472668	0.119223	0.98496
cg01074628	11	74204917	LIPT2	TSS200	S_Shore	-0.000202867	-0.000398302	-7.43162e-06	0.0420064	0.999992	-0.000200986	-0.000404505	2.53355e-06	0.0528807	0.98496
cg01074795	22	20940421	MED15;MED15	Body;Body	S_Shore	0.000254002	1.94287e-05	0.000488576	0.0340149	0.999992	0.000283349	4.45693e-05	0.000522129	0.0203777	0.98496
cg01082560	6	43030754	KLC4;KLC4;KLC4;KLC4	Body;Body;Body;Body	S_Shelf	-0.000420347	-0.000662815	-0.000177879	0.000795933	0.999992	-0.000352654	-0.000598314	-0.000106994	0.00521532	0.98496
cg01083652	15	71629208	THSD4	Body	NA	0.000289622	2.28628e-05	0.000556381	0.0335494	0.999992	0.000276755	7.75734e-07	0.000552735	0.0493683	0.98496
cg01086810	6	28234912	ZNF187;ZNF187;ZNF187;ZNF187;ZNF187;ZNF187	5'UTR;1stExon;5'UTR;5'UTR;1stExon;1stExon	Island	-0.000334967	-0.000522825	-0.000147108	0.000568686	0.999992	-0.000347151	-0.00054011	-0.000154192	0.000513272	0.98496
cg01088952	14	47670060	MDGA2;MDGA2	Body;5'UTR	NA	-0.000362467	-0.000657258	-6.76755e-05	0.0163123	0.999992	-0.000295978	-0.000571917	-2.00386e-05	0.0357176	0.98496
cg01089544	9	72130471	APBA1	Body	N_Shore	-0.000323387	-0.000614876	-3.18975e-05	0.02992	0.999992	-0.00023925	-0.000488942	1.04428e-05	0.0602376	0.98496
cg01091117	5	40682333	PTGER4	Body	S_Shore	0.000404296	0.000114148	0.000694443	0.00664094	0.999992	0.000321918	2.76456e-05	0.00061619	0.0322574	0.98496
cg01092036	11	102595300	MMP8	Body	NA	-0.000321454	-0.00062234	-2.05686e-05	0.0364383	0.999992	-0.000212455	-0.000483712	5.88028e-05	0.123759	0.98496
cg01092213	7	48127925	UPP1;UPP1	TSS1500;TSS1500	N_Shore	0.000353024	1.10845e-05	0.000694964	0.0431121	0.999992	0.000122008	-0.000101624	0.00034564	0.282591	0.988857
cg01093854	10	70362422	TET1	Body	NA	0.000345213	3.05431e-05	0.000659883	0.0317668	0.999992	0.000480042	0.000204304	0.000755781	0.000762755	0.98496
cg01094687	11	124738157	ROBO3	Body	N_Shore	-0.000316681	-0.00056643	-6.69315e-05	0.01331	0.999992	-0.000290362	-0.000548719	-3.20042e-05	0.0278927	0.98496
cg01098431	19	5791542	DUS3L;DUS3L	TSS1500;TSS1500	S_Shore	0.000403347	8.93886e-05	0.000717306	0.0121654	0.999992	0.00036434	3.89836e-05	0.000689696	0.0284525	0.98496
cg01099389	20	35917989	MANBAL;MANBAL	TSS200;TSS200	Island	0.00017196	1.65126e-05	0.000327408	0.0303893	0.999992	0.00020075	4.1277e-05	0.000360222	0.0139927	0.98496
cg01100931	17	80982625	B3GNTL1	Body	N_Shore	0.000397981	0.000117131	0.00067883	0.00579404	0.999992	0.000510888	0.000231558	0.000790217	0.000417233	0.98496
cg01101177	6	31468599	MICB	Body	S_Shelf	-0.000228032	-0.000447767	-8.29616e-06	0.0420592	0.999992	-0.000221174	-0.000447675	5.32745e-06	0.0555594	0.98496
cg01101355	20	47422326	PREX1	Body	NA	-0.000318498	-0.000609391	-2.76055e-05	0.0321001	0.999992	-0.000284415	-0.000589206	2.03758e-05	0.0671658	0.98496
cg01101782	1	202778711	KDM5B	TSS1500	N_Shore	-0.000371314	-0.000731094	-1.1534e-05	0.0431835	0.999992	-0.000430743	-0.000803225	-5.82605e-05	0.0237405	0.98496
cg01102007	11	119077458	CBL	Body	S_Shore	0.000235748	4.47023e-05	0.000426793	0.015939	0.999992	0.000221168	2.38252e-05	0.000418511	0.0283258	0.98496
cg01102013	19	1407727	DAZAP1;DAZAP1;DAZAP1;DAZAP1	1stExon;5'UTR;5'UTR;1stExon	Island	0.000245339	2.48537e-05	0.000465824	0.0294441	0.999992	0.000284442	6.29119e-05	0.000505972	0.0122289	0.98496
cg01103938	7	2614888	IQCE;IQCE	Body;Body	NA	0.000191737	7.89574e-06	0.000375578	0.0410562	0.999992	0.000188093	3.38921e-06	0.000372796	0.045997	0.98496
cg01105356	16	11016097	CIITA	Body	NA	-0.00024541	-0.000442437	-4.83829e-05	0.0149963	0.999992	-0.000167255	-0.000358319	2.38088e-05	0.0857068	0.98496
cg01105362	7	1059627	C7orf50;C7orf50;C7orf50	Body;Body;Body	Island	-0.000256702	-0.000505631	-7.7723e-06	0.0433506	0.999992	-0.000174635	-0.00040469	5.54198e-05	0.135655	0.98496
cg01105427	4	8593507	CPZ;CPZ;CPZ	TSS1500;TSS1500;TSS1500	N_Shore	-0.000233379	-0.000429129	-3.76289e-05	0.0197912	0.999992	-0.000209424	-0.000413851	-4.99735e-06	0.0447289	0.98496
cg01106338	18	44790514	NA	NA	Island	0.000272345	2.58843e-05	0.000518806	0.0305669	0.999992	0.000289791	3.50607e-05	0.000544522	0.0260647	0.98496
cg01106419	4	100083121	PCNAP1	TSS1500	NA	0.000301179	1.55826e-05	0.000586776	0.0388871	0.999992	0.000392711	0.000124181	0.000661242	0.00445092	0.98496
cg01107142	5	37838871	GDNF	5'UTR	Island	-0.000364012	-0.000620398	-0.000107626	0.00570322	0.999992	-0.000376204	-0.000639889	-0.000112519	0.00549091	0.98496
cg01108445	16	2509198	C16orf59	TSS1500	N_Shore	0.000547059	0.000259008	0.000835109	0.000251529	0.999992	0.000470922	0.000187471	0.000754374	0.00129134	0.98496
cg01108614	6	32166763	NOTCH4	Body	S_Shelf	-0.000242281	-0.00047419	-1.03726e-05	0.0407174	0.999992	-0.000228007	-0.000463959	7.94534e-06	0.0581153	0.98496
cg01108921	21	42212925	DSCAM	Body	N_Shore	-0.000332059	-0.000650884	-1.32349e-05	0.0413316	0.999992	-0.000302374	-0.000619402	1.46539e-05	0.0614103	0.98496
cg01109633	17	30263774	SUZ12	TSS1500	Island	-0.000200466	-0.000390842	-1.00896e-05	0.0391733	0.999992	-0.000159279	-0.000354789	3.62309e-05	0.109497	0.98496
cg01115070	11	43969000	NA	NA	S_Shelf	-0.000845867	-0.00162806	-6.36726e-05	0.034247	0.999992	-0.000706012	-0.00151103	9.90105e-05	0.0851348	0.98496
cg01115380	6	1552904	NA	NA	N_Shelf	0.000355851	0.000105057	0.000606645	0.00573259	0.999992	0.000318334	6.86368e-05	0.00056803	0.0128431	0.98496
cg01115668	7	99006349	BUD31;PDAP1	TSS1500;TSS200	Island	0.000210035	2.3294e-05	0.000396776	0.0277632	0.999992	0.000221791	3.17379e-05	0.000411844	0.022512	0.98496
cg01116137	20	25034263	ACSS1	Body	N_Shelf	0.000290751	2.95109e-05	0.000551991	0.0294094	0.999992	0.000197201	-3.92169e-05	0.000433619	0.101364	0.98496
cg01117572	4	149365708	NA	NA	Island	-0.000200182	-0.000376722	-2.36417e-05	0.0265363	0.999992	-0.000166068	-0.000348596	1.64599e-05	0.0742073	0.98496
cg01120509	16	698230	WDR90;FAM195A	TSS1500;3'UTR	N_Shore	0.000189501	2.00193e-05	0.000358982	0.0286784	0.999992	0.000159272	-3.37513e-06	0.000321919	0.0548789	0.98496
cg01121712	16	67427391	TPPP3;TPPP3;TPPP3;TPPP3	5'UTR;5'UTR;1stExon;1stExon	Island	-0.000256268	-0.000439921	-7.2616e-05	0.00656574	0.999992	-0.000271729	-0.000453973	-8.94858e-05	0.00375259	0.98496
cg01122187	7	21582758	DNAH11	TSS200	Island	0.00015238	8.85889e-06	0.0002959	0.0375987	0.999992	0.000187379	4.0356e-05	0.000334402	0.0128702	0.98496
cg01123353	3	127394884	ABTB1;ABTB1;ABTB1	Body;5'UTR;Body	S_Shelf	0.00024819	4.01018e-05	0.000456278	0.019742	0.999992	0.000217266	7.18381e-06	0.000427348	0.0427629	0.98496
cg01128161	4	122302680	QRFPR	TSS1500	S_Shore	0.000351083	8.27757e-05	0.00061939	0.0106883	0.999992	0.000298332	1.91135e-05	0.00057755	0.0364297	0.98496
cg01129641	2	241561237	NA	NA	N_Shore	0.000406699	0.000117211	0.000696186	0.00621675	0.999992	0.000316709	6.28946e-05	0.000570524	0.0148359	0.98496
cg01134144	X	135863582	ARHGEF6	TSS200	NA	0.000378592	7.75776e-05	0.000679605	0.0140602	0.999992	0.000319445	7.34947e-06	0.000631541	0.0449136	0.98496
cg01134296	17	34122866	MMP28;MMP28	TSS1500;TSS1500	S_Shore	0.000227837	2.79948e-05	0.000427679	0.0257386	0.999992	0.00015969	-3.30166e-05	0.000352396	0.103595	0.98496
cg01138819	5	171055226	NA	NA	N_Shore	-0.000301075	-0.000594133	-8.0174e-06	0.0441305	0.999992	-0.000311779	-0.000598512	-2.50456e-05	0.0332954	0.98496
cg01139039	7	150778208	FASTK;TMUB1;TMUB1;FASTK	TSS1500;3'UTR;3'UTR;TSS1500	Island	0.000191929	4.61298e-05	0.000337727	0.0102357	0.999992	0.000181642	2.99219e-05	0.000333363	0.0193062	0.98496
cg01139403	11	126815651	KIRREL3;KIRREL3	Body;Body	NA	0.000389685	9.94557e-05	0.000679914	0.00884853	0.999992	0.000409662	0.000109092	0.000710232	0.00791196	0.98496
cg01142328	17	18283586	EVPLL	5'UTR	N_Shelf	-0.000407097	-0.00072772	-8.6475e-05	0.0131883	0.999992	-0.000396968	-0.000723481	-7.0456e-05	0.0175431	0.98496
cg01143764	8	314269	NA	NA	S_Shore	-0.000334884	-0.000632212	-3.75571e-05	0.027549	0.999992	-0.000281594	-0.00057571	1.25233e-05	0.0604379	0.98496
cg01144933	1	13840612	NA	NA	Island	-0.000257635	-0.000465393	-4.98761e-05	0.0154376	0.999992	-0.000250166	-0.000463758	-3.65744e-05	0.0220358	0.98496
cg01145364	16	30969135	SETD1A;SETD1A	1stExon;5'UTR	Island	-0.000190965	-0.000355684	-2.62459e-05	0.0233819	0.999992	-0.000149822	-0.000320348	2.07046e-05	0.0845817	0.98496
cg01148441	22	43807949	MPPED1	TSS200	Island	0.000182363	2.77443e-05	0.000336982	0.0211255	0.999992	0.000207231	4.55441e-05	0.000368917	0.0123819	0.98496
cg01148728	11	117198424	CEP164	TSS200	Island	0.000204034	3.07695e-05	0.000377299	0.0213248	0.999992	0.000188156	1.15063e-05	0.000364806	0.0370054	0.98496
cg01151424	11	17411006	KCNJ11;KCNJ11	TSS1500;TSS200	Island	-0.000214482	-0.000411848	-1.71149e-05	0.0333874	0.999992	-0.00017496	-0.000374049	2.41283e-05	0.0845039	0.98496
cg01152624	11	106239635	NA	NA	NA	0.000314129	4.55311e-05	0.000582727	0.0222143	0.999992	0.000285306	4.07565e-06	0.000566536	0.046815	0.98496
cg01152986	16	58549298	SETD6;SETD6	TSS200;TSS200	Island	-0.000229182	-0.000426004	-3.23604e-05	0.0227928	0.999992	-0.000241777	-0.000448435	-3.5119e-05	0.0221805	0.98496
cg01156108	17	48133078	ITGA3;ITGA3	TSS1500;TSS1500	Island	-0.000403063	-0.000697298	-0.000108828	0.00759439	0.999992	-0.000411354	-0.000715794	-0.000106915	0.00845243	0.98496
cg01158415	2	242769324	NA	NA	S_Shelf	0.000393819	3.80881e-05	0.00074955	0.030265	0.999992	0.000527447	0.000202981	0.000851913	0.00162708	0.98496
cg01160125	13	64385720	NA	NA	Island	-0.00033924	-0.000638782	-3.96976e-05	0.026719	0.999992	-0.000276845	-0.000583671	2.99808e-05	0.0766083	0.98496
cg01160557	20	44651777	SLC12A5	Body	S_Shore	-0.000251183	-0.000479608	-2.27585e-05	0.0313753	0.999992	-0.000239733	-0.000465422	-1.40436e-05	0.0375171	0.98496
cg01160882	10	54075082	DKK1	Body	S_Shore	-0.000398611	-0.000630838	-0.000166385	0.000892861	0.999992	-0.000342129	-0.000570956	-0.000113302	0.00366062	0.98496
cg01162425	9	31253952	NA	NA	Island	-0.000127447	-0.000243255	-1.16389e-05	0.0312437	0.999992	-0.00011551	-0.000234833	3.81408e-06	0.0576782	0.98496
cg01162900	X	149930532	MTMR1	Body	N_Shore	-0.000386981	-0.00074516	-2.88016e-05	0.0344095	0.999992	-0.000371592	-0.000734208	-8.9764e-06	0.0446655	0.98496
cg01162920	16	68362700	PRMT7	Body	NA	0.000214934	6.72029e-06	0.000423149	0.0431401	0.999992	0.000215268	3.50751e-06	0.000427028	0.0463742	0.98496
cg01163404	12	129822259	TMEM132D	Body	NA	-0.000260639	-0.000512821	-8.45602e-06	0.0428904	0.999992	-0.000150387	-0.00039449	9.37151e-05	0.225248	0.986149
cg01165043	2	64994401	NA	NA	N_Shore	0.000344333	8.14962e-05	0.00060717	0.0105977	0.999992	0.00024238	-1.696e-05	0.00050172	0.0667456	0.98496
cg01165661	3	49157146	USP19	5'UTR	N_Shore	0.000505983	0.000283105	0.00072886	1.46042e-05	0.999992	0.00044027	0.00023055	0.00064999	5.74802e-05	0.98496
cg01166548	6	34216920	C6orf1;C6orf1;C6orf1	TSS200;TSS200;TSS200	Island	-0.000201755	-0.000398678	-4.83162e-06	0.0447074	0.999992	-0.0001831	-0.000387867	2.16681e-05	0.0792621	0.98496
cg01168390	14	102986583	NA	NA	S_Shelf	-0.000250031	-0.000475627	-2.44345e-05	0.0300831	0.999992	-0.000106601	-0.000314561	0.000101359	0.312576	0.989064
cg01171212	2	177036436	HOXD3	Body	Island	-0.000123727	-0.000238732	-8.72077e-06	0.0351691	0.999992	-0.000144589	-0.000255908	-3.32702e-05	0.0112816	0.98496
cg01171456	7	2726646	AMZ1	5'UTR	N_Shore	-0.000319774	-0.000617341	-2.2206e-05	0.0353711	0.999992	-0.000223263	-0.000516954	7.04276e-05	0.135095	0.98496
cg01172961	14	65381090	CHURC1	TSS200	Island	-0.000233688	-0.000439583	-2.77926e-05	0.0263967	0.999992	-0.000215178	-0.000431038	6.81374e-07	0.0507176	0.98496
cg01173508	X	110544388	DCX;DCX;DCX;DCX	3'UTR;3'UTR;3'UTR;3'UTR	NA	-0.00037978	-0.000700686	-5.88738e-05	0.0206975	0.999992	-0.000322238	-0.000645395	9.18539e-07	0.0506458	0.98496
cg01174327	11	5951833	NA	NA	NA	-0.000360285	-0.000720465	-1.05083e-07	0.0499341	0.999992	-0.000308736	-0.000680391	6.29185e-05	0.102756	0.98496
cg01178063	X	69283055	OTUD6A	1stExon	Island	-0.000486279	-0.000847108	-0.00012545	0.00860508	0.999992	-0.000508626	-0.000874529	-0.000142723	0.00678408	0.98496
cg01180236	16	22218483	EEF2K	5'UTR	S_Shore	0.000256019	3.65685e-05	0.000475469	0.0225391	0.999992	0.000297293	7.33793e-05	0.000521207	0.00963137	0.98496
cg01182171	6	106252695	NA	NA	NA	0.000341255	5.10876e-06	0.000677402	0.0466625	0.999992	0.000444364	0.000125593	0.000763134	0.00663306	0.98496
cg01182309	12	58159692	CYP27B1	Body	Island	-0.000372679	-0.000684024	-6.13334e-05	0.0193136	0.999992	-0.000358172	-0.000662252	-5.40932e-05	0.0213059	0.98496
cg01182865	8	11559334	NA	NA	N_Shore	0.000179489	3.36604e-07	0.000358641	0.0495767	0.999992	0.000159681	-2.02718e-05	0.000339634	0.0815575	0.98496
cg01183991	4	16256356	FLJ39653;FLJ39653	Body;Body	N_Shore	-0.000479415	-0.000819229	-0.0001396	0.00600768	0.999992	-0.000383137	-0.000684541	-8.17335e-05	0.0131008	0.98496
cg01184149	6	34498918	PACSIN1	Body	N_Shore	0.00032153	3.9842e-06	0.000639075	0.0472307	0.999992	0.000239254	-8.56597e-05	0.000564167	0.14767	0.98496
cg01184271	15	62457681	C2CD4B	TSS200	S_Shore	-0.00027873	-0.000488789	-6.86721e-05	0.00965834	0.999992	-0.000292268	-0.000503861	-8.06757e-05	0.00713229	0.98496
cg01184784	2	8823756	ID2	3'UTR	N_Shore	0.000191538	3.12074e-05	0.000351868	0.0195479	0.999992	0.00016122	-3.18218e-06	0.000325622	0.0545387	0.98496
cg01185825	5	784467	NA	NA	Island	0.000237964	2.28107e-05	0.000453117	0.0304196	0.999992	0.000161822	-5.37725e-05	0.000377417	0.140062	0.98496
cg01186725	1	53905612	FLJ40434	Body	S_Shore	0.00036182	7.09812e-05	0.00065266	0.0151163	0.999992	0.000475206	0.000205763	0.00074465	0.000654108	0.98496
cg01189072	1	1610660	CDK11B;CDK11B;CDK11B;CDK11B;CDK11B;LOC728661;CDK11B	Body;Body;Body;Body;Body;5'UTR;5'UTR	S_Shelf	-0.000259604	-0.000474695	-4.45131e-05	0.0183484	0.999992	-0.000211513	-0.000429848	6.82141e-06	0.0574946	0.98496
cg01189606	3	48471901	PLXNB1;PLXNB1	TSS1500;TSS1500	S_Shore	0.000340129	0.000109396	0.000570863	0.00414023	0.999992	0.000300639	6.52349e-05	0.000536044	0.0126897	0.98496
cg01189926	6	2734480	MYLK4	Body	NA	-0.000456821	-0.000813853	-9.97879e-05	0.0125131	0.999992	-0.000253507	-0.000542503	3.54891e-05	0.085068	0.98496
cg01190566	19	47363949	NA	NA	Island	-0.000224068	-0.000418432	-2.97044e-05	0.0241565	0.999992	-0.00024402	-0.000444488	-4.35523e-05	0.0174098	0.98496
cg01190666	20	62204908	PRIC285	5'UTR	N_Shore	0.000180857	3.73962e-06	0.000357974	0.0454156	0.999992	0.000125977	-4.66155e-05	0.000298569	0.151225	0.98496
cg01190989	4	22502077	GPR125	Body	NA	0.000268242	1.35117e-05	0.000522972	0.039165	0.999992	0.000179921	-6.40736e-05	0.000423916	0.147106	0.98496
cg01191395	17	7530998	SHBG;SAT2;SHBG;SAT2	Body;5'UTR;TSS1500;1stExon	Island	0.000219127	4.19177e-05	0.000396336	0.0157265	0.999992	0.000226611	4.76351e-05	0.000405586	0.0134574	0.98496
cg01191902	X	48931851	PRAF2	TSS200	Island	0.000298597	9.45817e-05	0.000502612	0.00440807	0.999992	0.000327206	0.00011788	0.000536532	0.00241363	0.98496
cg01192572	2	234372854	DGKD;DGKD	Body;Body	S_Shelf	-0.000298411	-0.000559435	-3.73872e-05	0.0253396	0.999992	-0.000226797	-0.000488965	3.53707e-05	0.0894185	0.98496
cg01194901	1	161697083	FCRLB	Body	Island	-0.000244421	-0.000428739	-6.01036e-05	0.00970289	0.999992	-0.000212648	-0.000400847	-2.4449e-05	0.0270779	0.98496
cg01196123	12	27414167	STK38L	5'UTR	NA	0.000398478	6.30712e-05	0.000733886	0.0202194	0.999992	0.000479732	0.000144573	0.00081489	0.00534427	0.98496
cg01199793	13	53508040	NA	NA	NA	0.000303504	2.43751e-06	0.000604571	0.0481977	0.999992	0.000313105	-1.39285e-06	0.000627603	0.0510092	0.98496
cg01201399	16	30793389	ZNF629	Body	N_Shore	0.00027398	1.8191e-05	0.00052977	0.0359653	0.999992	0.000153265	-6.35817e-05	0.000370112	0.164505	0.98496
cg01202124	20	36888790	KIAA1755	Body	N_Shore	-0.000299932	-0.000578385	-2.14793e-05	0.0349506	0.999992	-0.000235308	-0.000505578	3.49619e-05	0.0874008	0.98496
cg01204210	10	103044312	NA	NA	Island	-0.000216021	-0.000424432	-7.60988e-06	0.0423021	0.999992	-0.000200651	-0.000408987	7.68595e-06	0.0589459	0.98496
cg01205011	6	35262113	ZNF76	Body	NA	0.00021352	4.16769e-05	0.000385364	0.0152387	0.999992	0.000174753	6.52298e-07	0.000348854	0.0491595	0.98496
cg01205058	6	167508191	NA	NA	S_Shore	0.000192027	2.43216e-05	0.000359732	0.0251148	0.999992	0.000163019	-7.12114e-06	0.00033316	0.060246	0.98496
cg01206347	7	49811765	VWC2	TSS1500	N_Shore	-0.000450027	-0.000761327	-0.000138726	0.0049025	0.999992	-0.000441748	-0.000752171	-0.000131325	0.00560918	0.98496
cg01207473	6	159359940	NA	NA	N_Shore	-0.000384491	-0.000755562	-1.34195e-05	0.0423707	0.999992	-0.000363867	-0.000742227	1.44926e-05	0.0593134	0.98496
cg01208566	14	56587633	PELI2	Body	S_Shore	0.000394156	7.51279e-05	0.000713184	0.0158138	0.999992	0.000472843	0.00015881	0.000786876	0.00343423	0.98496
cg01210111	2	37192797	STRN	Body	N_Shore	-0.000288495	-0.000532392	-4.4599e-05	0.0207608	0.999992	-0.000304539	-0.000555463	-5.36156e-05	0.017736	0.98496
cg01210679	6	7888898	TXNDC5;TXNDC5	Body;Body	NA	0.000448955	0.000192075	0.000705834	0.000723675	0.999992	0.000399669	0.000143219	0.000656119	0.00248475	0.98496
cg01211065	10	43394054	NA	NA	Island	-0.000475513	-0.000817962	-0.000133064	0.0068278	0.999992	-0.000462887	-0.000817402	-0.000108373	0.0108699	0.98496
cg01211349	15	73661769	HCN4	TSS200	Island	-0.000198511	-0.000364138	-3.28849e-05	0.0191601	0.999992	-0.000202439	-0.000375438	-2.94408e-05	0.0221535	0.98496
cg01212373	14	38674559	NA	NA	N_Shelf	-0.000325735	-0.000648014	-3.45589e-06	0.0476249	0.999992	-0.000162195	-0.000472724	0.000148334	0.303529	0.989064
cg01213455	5	179280345	C5orf45;C5orf45	Body;Body	S_Shelf	0.0002472	1.08394e-05	0.000483561	0.0405029	0.999992	0.000327646	8.85103e-05	0.000566782	0.00759801	0.98496
cg01213557	13	30114943	SLC7A1	5'UTR	NA	-0.00021928	-0.000419749	-1.88111e-05	0.0322649	0.999992	-0.000255036	-0.000456786	-5.32861e-05	0.0136043	0.98496
cg01216415	17	60004778	INTS2;INTS2	Body;Body	N_Shore	0.000185524	6.42169e-07	0.000370405	0.0492199	0.999992	0.000208107	1.9206e-05	0.000397009	0.0310775	0.98496
cg01216745	10	21814787	C10orf140	TSS200	Island	-0.00022357	-0.000444572	-2.56798e-06	0.0474308	0.999992	-0.000228052	-0.000456168	6.34323e-08	0.0500629	0.98496
cg01216877	3	24869928	NA	NA	N_Shore	-0.00031116	-0.000569023	-5.32958e-05	0.0183738	0.999992	-0.000323027	-0.00058859	-5.74636e-05	0.0174885	0.98496
cg01218580	10	118083830	C10orf96	TSS200	NA	0.000348485	4.31927e-05	0.000653777	0.0255611	0.999992	0.00037421	6.2152e-05	0.000686269	0.0191138	0.98496
cg01218756	4	48695242	FRYL	5'UTR	NA	-0.00037309	-0.000735333	-1.08464e-05	0.0436077	0.999992	-0.000270686	-0.000641196	9.98229e-05	0.150853	0.98496
cg01222306	6	7427301	NA	NA	NA	0.000449375	3.26823e-05	0.000866067	0.0347357	0.999992	0.000444265	2.66208e-05	0.000861909	0.03725	0.98496
cg01223225	16	855449	PRR25	1stExon	N_Shore	-0.000317299	-0.000605392	-2.92057e-05	0.0311119	0.999992	-0.000234995	-0.00052183	5.18402e-05	0.107534	0.98496
cg01224313	16	58288060	CCDC113;CCDC113	Body;Body	S_Shelf	0.000328974	7.2885e-05	0.000585063	0.0121724	0.999992	0.000288108	3.46001e-05	0.000541617	0.0262138	0.98496
cg01226447	19	51870714	CLDND2;ETFB	Body;TSS1500	Island	-0.000270293	-0.000475997	-6.45885e-05	0.010372	0.999992	-0.000243471	-0.000457163	-2.97791e-05	0.0258443	0.98496
cg01228685	8	145031536	PLEC1;PLEC1	Body;Body	S_Shelf	-0.000222465	-0.000443034	-1.89623e-06	0.0480881	0.999992	-0.000165272	-0.000375462	4.49176e-05	0.122302	0.98496
cg01231125	3	23632110	UBE2E2	3'UTR	NA	-0.000313037	-0.000612532	-1.35422e-05	0.0406246	0.999992	-0.000234739	-0.000536273	6.67952e-05	0.12603	0.98496
cg01232138	19	42437425	NA	NA	Island	-0.00102228	-0.00178304	-0.000261524	0.00879493	0.999992	-0.000793508	-0.00157913	-7.88171e-06	0.0477763	0.98496
cg01233872	6	32098075	FKBPL	TSS200	Island	0.000208929	3.73922e-05	0.000380466	0.0173288	0.999992	0.000204011	2.49676e-05	0.000383055	0.0258321	0.98496
cg01238858	16	11202693	CLEC16A	Body	NA	0.000461656	0.000162095	0.000761216	0.00275617	0.999992	0.000446723	0.000139602	0.000753844	0.00466384	0.98496
cg01241986	14	100704344	YY1	TSS1500	N_Shore	-0.000320298	-0.000506191	-0.000134405	0.000854618	0.999992	-0.000354329	-0.000545156	-0.000163502	0.000343284	0.98496
cg01242145	16	88534501	ZFPM1	Body	N_Shelf	-0.000341662	-0.000632538	-5.0787e-05	0.0216501	0.999992	-0.00020319	-0.000478084	7.17034e-05	0.146149	0.98496
cg01242484	22	30234293	ASCC2	TSS200	Island	-0.00020377	-0.000395169	-1.23706e-05	0.0370864	0.999992	-0.000179651	-0.000377905	1.86022e-05	0.0753634	0.98496
cg01247919	2	33701705	RASGRP3;RASGRP3;RASGRP3	1stExon;5'UTR;5'UTR	NA	0.000227339	1.03636e-05	0.000444314	0.0401444	0.999992	0.00022783	2.97667e-06	0.000452684	0.0470836	0.98496
cg01248866	12	32260000	BICD1;BICD1	TSS200;TSS200	Island	0.000193236	1.0078e-05	0.000376393	0.0388028	0.999992	0.000185231	-1.39545e-06	0.000371857	0.0517139	0.98496
cg01249316	13	111704455	NA	NA	NA	-0.000205652	-0.000406125	-5.17926e-06	0.044441	0.999992	-0.000110715	-0.000274416	5.2987e-05	0.18334	0.98496
cg01250888	13	44544577	NA	NA	Island	0.000274967	4.64761e-05	0.000503458	0.0186872	0.999992	0.000397466	0.000183436	0.000611496	0.000342679	0.98496
cg01251591	22	44350883	SAMM50	TSS1500	N_Shore	-0.000214694	-0.000409071	-2.03167e-05	0.0306415	0.999992	-0.000196333	-0.000387858	-4.8087e-06	0.0445931	0.98496
cg01253753	12	8666295	CLEC4D;CLEC4D	1stExon;5'UTR	NA	0.000418218	3.89425e-05	0.000797493	0.0309168	0.999992	0.000106271	-0.000126028	0.00033857	0.367289	0.98927
cg01256563	12	34318527	NA	NA	N_Shore	0.000343216	4.92113e-05	0.000637221	0.0224545	0.999992	0.000314512	1.05452e-05	0.000618478	0.0426648	0.98496
cg01258634	11	1644574	HCCA2;KRTAP5-4	Body;TSS1500	NA	-0.000227549	-0.000372597	-8.25013e-05	0.00232073	0.999992	-0.000241763	-0.000392549	-9.09761e-05	0.00187485	0.98496
cg01262217	16	123363	RHBDF1	TSS1500	S_Shore	-0.000329522	-0.000630937	-2.81075e-05	0.0323557	0.999992	-0.000343904	-0.000655118	-3.26899e-05	0.030575	0.98496
cg01262865	16	75282094	BCAR1;BCAR1;BCAR1;BCAR1;BCAR1;BCAR1;BCAR1;BCAR1;BCAR1	Body;5'UTR;Body;Body;Body;1stExon;Body;Body;Body	N_Shelf	-0.000164587	-0.000328033	-1.14049e-06	0.0484434	0.999992	-0.000104102	-0.000261903	5.36997e-05	0.194271	0.98496
cg01268022	7	30065277	FKBP14	Body	N_Shore	0.000196451	1.03399e-05	0.000382562	0.0387057	0.999992	0.000139957	-4.85344e-05	0.000328449	0.144342	0.98496
cg01274421	12	76084549	NA	NA	NA	0.000420731	0.000112582	0.000728881	0.00779113	0.999992	0.000399741	8.24552e-05	0.000717027	0.0139154	0.98496
cg01274752	19	49120447	RPL18	Body	N_Shore	0.00033707	8.30833e-05	0.000591057	0.00964776	0.999992	0.000238725	-1.07562e-05	0.000488205	0.0605799	0.98496
cg01276497	11	33723723	C11orf91	TSS1500	S_Shore	0.000355984	5.57623e-05	0.000656206	0.0204588	0.999992	0.000251748	-4.55886e-05	0.000549084	0.0963734	0.98496
cg01276536	17	79075920	BAIAP2;BAIAP2;BAIAP2;BAIAP2	Body;Body;Body;Body	N_Shore	0.000261481	7.26901e-06	0.000515694	0.0438797	0.999992	0.000208789	-5.45671e-05	0.000472146	0.11927	0.98496
cg01278041	4	184018527	C4orf38	Body	N_Shore	-0.000408903	-0.00078354	-3.42653e-05	0.0326354	0.999992	-0.00037756	-0.000761216	6.097e-06	0.0537018	0.98496
cg01278291	5	176937363	DOK3;DOK3;DOK3;DOK3;DOK3	1stExon;TSS1500;1stExon;5'UTR;5'UTR	NA	0.000408383	8.68196e-05	0.000729947	0.0131684	0.999992	0.000248031	-1.50905e-05	0.000511153	0.0644618	0.98496
cg01278387	20	58152281	NA	NA	Island	-0.000161625	-0.000319622	-3.62727e-06	0.0450328	0.999992	-0.000109658	-0.000268447	4.91316e-05	0.174329	0.98496
cg01278680	10	50609364	NA	NA	S_Shelf	0.000223483	9.64304e-06	0.000437323	0.0406477	0.999992	0.000214814	-4.82352e-06	0.000434452	0.0551753	0.98496
cg01280180	3	138047362	TXNDC6	5'UTR	N_Shore	0.000299099	2.25452e-05	0.000575653	0.0342275	0.999992	0.000138893	-0.00010565	0.000383437	0.263382	0.988135
cg01281776	4	20253595	NA	NA	Island	0.000143664	3.01763e-06	0.00028431	0.0453445	0.999992	0.000180873	4.165e-05	0.000320096	0.0112639	0.98496
cg01282074	5	172662328	NKX2-5;NKX2-5;NKX2-5	TSS200;TSS200;TSS200	N_Shore	0.000246506	1.62823e-05	0.00047673	0.0360325	0.999992	0.00023873	2.42382e-06	0.000475037	0.0477274	0.98496
cg01284881	12	8123543	NA	NA	Island	0.000252425	1.06845e-05	0.000494166	0.0408179	0.999992	0.000279702	2.84845e-05	0.00053092	0.0293601	0.98496
cg01286133	21	27540106	APP;APP;APP;APP;APP	Body;Body;Body;Body;Body	N_Shore	0.000435204	8.58622e-05	0.000784545	0.014979	0.999992	0.000255334	-6.5284e-05	0.000575952	0.117625	0.98496
cg01286950	2	100618399	AFF3;AFF3	Body;Body	NA	-0.000241615	-0.000453774	-2.94563e-05	0.0258978	0.999992	-0.000178108	-0.000395733	3.95174e-05	0.107897	0.98496
cg01288350	16	2136783	TSC2;TSC2;TSC2	Body;Body;Body	N_Shelf	-0.000253375	-0.000473594	-3.31552e-05	0.0244323	0.999992	-0.000160975	-0.000379191	5.72412e-05	0.146949	0.98496
cg01290885	12	107350933	C12orf23	5'UTR	S_Shore	0.00038668	6.70071e-05	0.000706353	0.0180977	0.999992	0.000250349	-5.57814e-05	0.00055648	0.108166	0.98496
cg01291088	16	67687648	RLTPR	Body	Island	-0.000537235	-0.00103449	-3.99772e-05	0.0344121	0.999992	-0.000532027	-0.00104858	-1.54731e-05	0.0436088	0.98496
cg01291375	6	170753313	NA	NA	N_Shelf	-0.000471887	-0.000895678	-4.80948e-05	0.0293347	0.999992	-2.42068e-05	-0.000287699	0.000239286	0.856129	0.997965
cg01293050	14	20937714	PNP	Body	NA	0.000150567	1.73586e-05	0.000283775	0.0270125	0.999992	0.00020148	7.23434e-05	0.000330616	0.00245798	0.98496
cg01293277	12	10123440	CLEC12A;CLEC12A	TSS1500;TSS1500	NA	0.000432724	7.19584e-05	0.000793489	0.0190704	0.999992	0.000356577	-1.58797e-08	0.000713171	0.0500101	0.98496
cg01295842	19	16683254	SLC35E1	TSS200	Island	-0.000167552	-0.000315431	-1.96732e-05	0.026652	0.999992	-0.000152358	-0.000305648	9.30833e-07	0.0513881	0.98496
cg01296532	3	157217187	VEPH1;VEPH1;VEPH1;VEPH1;VEPH1;VEPH1	5'UTR;5'UTR;5'UTR;1stExon;5'UTR;5'UTR	NA	0.000275265	3.21856e-05	0.000518344	0.0267348	0.999992	0.000289054	4.76563e-05	0.000530451	0.0192863	0.98496
cg01298757	12	54576256	SMUG1	Body	NA	-0.000293838	-0.000577674	-1.0002e-05	0.0425528	0.999992	-0.000236513	-0.000521819	4.87931e-05	0.103466	0.98496
cg01300464	19	56128874	NA	NA	S_Shore	0.00045191	0.000103336	0.000800484	0.0114154	0.999992	0.000324918	-6.53604e-06	0.000656372	0.0546271	0.98496
cg01302019	3	143689584	C3orf58	TSS1500	N_Shore	0.000252598	1.46324e-05	0.000490564	0.0376405	0.999992	0.000207207	-3.58832e-05	0.000450297	0.0941704	0.98496
cg01306080	5	99871073	FAM174A	TSS200	Island	0.000266021	2.82552e-05	0.000503786	0.0285782	0.999992	0.00027884	3.58678e-05	0.000521812	0.0248052	0.98496
cg01308268	10	135132212	NA	NA	Island	-0.000197611	-0.000372132	-2.30909e-05	0.0267476	0.999992	-0.000179202	-0.000358929	5.24613e-07	0.0506632	0.98496
cg01308419	7	6565891	GRID2IP	Body	N_Shore	-0.000336082	-0.000630346	-4.18189e-05	0.0254808	0.999992	-0.000185979	-0.000468226	9.62686e-05	0.194796	0.98496
cg01311313	8	35252359	UNC5D	Body	NA	0.000267059	3.46159e-05	0.000499502	0.0246322	0.999992	0.000280493	6.11417e-05	0.000499844	0.0125796	0.98496
cg01314143	5	1799486	MRPL36	5'UTR	Island	-0.00026725	-0.000481513	-5.29871e-05	0.0148594	0.999992	-0.000223074	-0.000445406	-7.42596e-07	0.0492501	0.98496
cg01314568	7	57830625	NA	NA	NA	0.000546974	3.4495e-05	0.00105945	0.0366199	0.999992	0.000561922	3.15861e-05	0.00109226	0.0379911	0.98496
cg01314691	13	111367171	ING1;ING1;ING1;ING1	Body;Body;TSS200;5'UTR	Island	-0.00021366	-0.000380834	-4.64847e-05	0.01261	0.999992	-0.000173778	-0.000343923	-3.63315e-06	0.0453684	0.98496
cg01315067	10	51576232	NCOA4;NCOA4;NCOA4;NCOA4;NCOA4	TSS200;5'UTR;5'UTR;Body;Body	S_Shelf	0.000316119	4.96498e-05	0.000582588	0.0203975	0.999992	0.000163366	-7.15359e-05	0.000398268	0.171326	0.98496
cg01315572	10	116391550	ABLIM1;ABLIM1;ABLIM1	Body;Body;Body	Island	-0.000447381	-0.000828113	-6.66485e-05	0.0216005	0.999992	-0.000519739	-0.000898908	-0.000140571	0.00757189	0.98496
cg01317569	5	60140824	ELOVL7;ELOVL7	TSS1500;TSS1500	S_Shore	-0.000279982	-0.000546152	-1.38117e-05	0.0393771	0.999992	-0.000233847	-0.000506587	3.88918e-05	0.0922693	0.98496
cg01318461	1	12566060	SNORA59A;VPS13D;SNORA59B;VPS13D	TSS1500;Body;TSS1500;Body	NA	0.000355928	4.52533e-05	0.000666602	0.0250355	0.999992	0.000482308	0.000169268	0.000795349	0.00277299	0.98496
cg01320040	21	43430494	ZNF295;ZNF295;ZNF295;ZNF295;ZNF295;ZNF295	1stExon;5'UTR;5'UTR;5'UTR;1stExon;1stExon	Island	-0.000209638	-0.00040014	-1.91359e-05	0.0312516	0.999992	-0.000189523	-0.000388853	9.80788e-06	0.0622157	0.98496
cg01323706	7	129845832	TMEM209	TSS1500	S_Shore	-0.000515006	-0.000944765	-8.52467e-05	0.0191787	0.999992	-0.000297622	-0.000649688	5.44438e-05	0.0968876	0.98496
cg01323862	15	71185186	LRRC49;LRRC49;THAP10	5'UTR;1stExon;TSS1500	S_Shore	-0.000210651	-0.000382503	-3.87996e-05	0.0166394	0.999992	-0.000162295	-0.000336332	1.17416e-05	0.067344	0.98496
cg01324550	17	46676099	LOC404266;LOC404266;LOC404266;LOC404266;HOXB6;LOC404266	Body;Body;Body;Body;5'UTR;Body	S_Shore	-0.000243333	-0.000463045	-2.36208e-05	0.0302007	0.999992	-0.000228796	-0.000445224	-1.23678e-05	0.0384245	0.98496
cg01328119	1	228783545	DUSP5P	Body	Island	0.000242413	1.84727e-06	0.000482979	0.0482893	0.999992	0.0002247	-2.67571e-05	0.000476158	0.0794582	0.98496
cg01330280	6	27776566	HIST1H3H;HIST1H2BL	TSS1500;TSS1500	N_Shore	-0.000275033	-0.000499069	-5.09962e-05	0.0164792	0.999992	-0.000245309	-0.000472156	-1.84622e-05	0.0342582	0.98496
cg01333619	11	134094250	NCAPD3;VPS26B;NCAPD3	1stExon;TSS1500;5'UTR	Island	0.000205588	6.2308e-07	0.000410553	0.0493167	0.999992	0.000203725	-5.62484e-06	0.000413074	0.0563915	0.98496
cg01336162	1	92350133	TGFBR3	5'UTR	N_Shore	-0.00035687	-0.000667581	-4.61595e-05	0.0246765	0.999992	-0.000177838	-0.000439825	8.41496e-05	0.181747	0.98496
cg01336231	3	16523047	RFTN1	Body	NA	0.000271302	7.4742e-05	0.000467863	0.00715972	0.999992	0.000286889	9.13137e-05	0.000482464	0.00433482	0.98496
cg01336571	13	113107782	NA	NA	Island	-0.000319873	-0.000599343	-4.04035e-05	0.0251715	0.999992	-0.000352158	-0.000644997	-5.93186e-05	0.0187831	0.98496
cg01336631	X	147062909	FMR1NB;FMR1NB	1stExon;5'UTR	Island	0.000478087	0.000131402	0.000824771	0.00720973	0.999992	0.000511821	0.000150265	0.000873378	0.00585682	0.98496
cg01336862	19	8563373	PRAM1	Body	N_Shore	-0.000278778	-0.00053194	-2.56156e-05	0.031141	0.999992	-0.000286276	-0.000536109	-3.64426e-05	0.0250225	0.98496
cg01338043	7	100136013	AGFG2	TSS1500	N_Shore	0.000374604	3.1382e-05	0.000717826	0.0326399	0.999992	0.000354641	5.86472e-06	0.000703416	0.0463209	0.98496
cg01339959	2	184125517	NA	NA	Island	0.00031447	4.16903e-05	0.00058725	0.0241558	0.999992	0.00028281	7.15407e-06	0.000558466	0.04442	0.98496
cg01343936	13	24560026	NA	NA	NA	-0.000283745	-0.00056164	-5.85014e-06	0.0454286	0.999992	-0.000189103	-0.000435471	5.72652e-05	0.131385	0.98496
cg01344420	10	44311298	NA	NA	NA	0.000276522	1.84508e-05	0.000534593	0.0359009	0.999992	0.000146184	-9.59623e-05	0.000388331	0.234658	0.986407
cg01346767	22	20779006	SCARF2;SCARF2	3'UTR;3'UTR	N_Shore	-0.000264985	-0.000522461	-7.50972e-06	0.043764	0.999992	-0.000185845	-0.000427603	5.59134e-05	0.130808	0.98496
cg01350934	16	57335130	NA	NA	NA	-0.000293463	-0.000528425	-5.85002e-05	0.0147281	0.999992	-0.000333115	-0.000565094	-0.000101136	0.00520216	0.98496
cg01351425	11	2170831	INS-IGF2;INS-IGF2;IGF2;IGF2	Body;Body;1stExon;5'UTR	NA	-0.000383205	-0.000657071	-0.000109339	0.00642227	0.999992	-0.000336793	-0.000620308	-5.3278e-05	0.0202466	0.98496
cg01352656	2	118561680	NA	NA	NA	-0.000631112	-0.00119478	-6.7444e-05	0.0284644	0.999992	-0.000690922	-0.00127823	-0.000103614	0.0214652	0.98496
cg01354455	10	3870178	NA	NA	NA	-0.000123733	-0.000245256	-2.20951e-06	0.04603	0.999992	-9.97966e-05	-0.000222719	2.31254e-05	0.110717	0.98496
cg01360773	4	128979593	NA	NA	N_Shelf	-0.000167729	-0.000329805	-5.65297e-06	0.0426238	0.999992	-0.000155384	-0.000322147	1.13787e-05	0.0675666	0.98496
cg01365766	16	79192835	WWOX	Body	NA	-0.000182715	-0.000359423	-6.00702e-06	0.0427987	0.999992	-0.000146794	-0.000308522	1.4935e-05	0.0748917	0.98496
cg01366725	15	93823703	NA	NA	NA	-0.000359769	-0.000699174	-2.03648e-05	0.0379053	0.999992	-0.000346641	-0.000699023	5.74086e-06	0.0537978	0.98496
cg01369829	16	22029878	C16orf52	Body	NA	-0.000396469	-0.000716426	-7.65108e-05	0.0155142	0.999992	-0.000307485	-0.000625226	1.02553e-05	0.0577577	0.98496
cg01370759	7	2701419	TTYH3	3'UTR	Island	0.000288658	6.01509e-05	0.000517165	0.0136531	0.999992	0.000313917	0.000110683	0.000517151	0.00270736	0.98496
cg01372811	16	85970529	NA	NA	NA	-0.000463289	-0.000820901	-0.000105676	0.0114743	0.999992	-0.000151869	-0.000420079	0.00011634	0.264839	0.988193
cg01372939	16	5283418	NA	NA	NA	-0.000305185	-0.000600788	-9.58264e-06	0.0431119	0.999992	-0.000252193	-0.000548868	4.44816e-05	0.0950609	0.98496
cg01373721	10	51623735	TIMM23	TSS1500	Island	-0.000180581	-0.000349492	-1.16701e-05	0.0363126	0.999992	-0.000174235	-0.000348107	-3.63417e-07	0.0495296	0.98496
cg01374049	6	53660053	LRRC1;LRRC1	1stExon;5'UTR	Island	-0.00018731	-0.000368022	-6.59732e-06	0.0423033	0.999992	-0.000203632	-0.000388097	-1.91664e-05	0.0307439	0.98496
cg01378515	3	124773106	HEG1	Body	N_Shore	-0.000366144	-0.000693449	-3.88387e-05	0.0286026	0.999992	-0.000201537	-0.00041413	1.10559e-05	0.0629803	0.98496
cg01378667	15	27111911	GABRA5;GABRA5;GABRA5	5'UTR;TSS1500;1stExon	N_Shore	-0.000353884	-0.000600102	-0.000107667	0.00514916	0.999992	-0.00033537	-0.000588198	-8.25423e-05	0.00969736	0.98496
cg01379730	2	171070946	MYO3B;MYO3B;MYO3B	Body;Body;Body	NA	0.000657827	0.000337238	0.000978417	8.13514e-05	0.999992	0.000651875	0.000321983	0.000981768	0.000145368	0.98496
cg01381170	22	36461406	NA	NA	N_Shore	0.000305922	6.3626e-05	0.000548218	0.0136997	0.999992	0.000334201	8.76444e-05	0.000580758	0.00825174	0.98496
cg01381636	2	175206388	NA	NA	Island	0.00025435	1.11695e-05	0.00049753	0.0404895	0.999992	0.000164859	-6.33669e-05	0.000393084	0.155473	0.98496
cg01381934	3	52529064	STAB1	TSS1500	NA	0.000358456	2.36689e-05	0.000693242	0.0360368	0.999992	0.000256726	3.59917e-05	0.00047746	0.0229628	0.98496
cg01382864	2	220174251	PTPRN	TSS200	Island	0.000287004	4.78591e-05	0.000526148	0.0190052	0.999992	0.000226452	9.12825e-06	0.000443776	0.0412422	0.98496
cg01385356	17	76837375	USP36	TSS1500	Island	-0.000311243	-0.000579493	-4.29929e-05	0.0232724	0.999992	-0.000345885	-0.000619807	-7.19634e-05	0.0137066	0.98496
cg01385708	16	4373570	NA	NA	N_Shelf	0.000386541	7.85128e-05	0.000694569	0.0142735	0.999992	0.000349027	4.89647e-05	0.000649089	0.0229481	0.98496
cg01388775	3	50329545	IFRD2	Body	Island	-0.000183876	-0.000346532	-2.12205e-05	0.0269924	0.999992	-0.000178593	-0.000345363	-1.18231e-05	0.0360109	0.98496
cg01391071	11	67379649	NDUFV1;NDUFV1	Body;Body	N_Shelf	-0.000278915	-0.000540757	-1.7073e-05	0.0369865	0.999992	-5.6602e-05	-0.000260242	0.000147038	0.583504	0.992623
cg01394884	4	186961192	NA	NA	NA	0.000465162	0.000135232	0.000795092	0.0060401	0.999992	0.000430774	8.69981e-05	0.00077455	0.0144279	0.98496
cg01396022	3	9811990	CAMK1	TSS1500	S_Shore	0.000295826	1.59987e-05	0.000575653	0.038413	0.999992	0.000323327	3.7264e-05	0.000609389	0.0270306	0.98496
cg01396567	1	85514226	MCOLN3	TSS200	Island	-0.000231428	-0.000419077	-4.37794e-05	0.0159962	0.999992	-0.000241498	-0.000433673	-4.93231e-05	0.0141556	0.98496
cg01398299	7	2761640	NA	NA	S_Shelf	-0.000259223	-0.000491134	-2.73119e-05	0.0287278	0.999992	-0.00028107	-0.000525072	-3.70693e-05	0.0242791	0.98496
cg01399219	7	44145110	AEBP1	Body	NA	0.000413022	3.66083e-05	0.000789436	0.0317375	0.999992	0.000135195	-0.00014692	0.000417311	0.345027	0.989086
cg01399598	12	86727874	MGAT4C	5'UTR	NA	-0.00025802	-0.000507184	-8.85643e-06	0.0424925	0.999992	-0.000240699	-0.000494266	1.28683e-05	0.0626365	0.98496
cg01401327	7	101457175	NA	NA	N_Shore	0.000328724	5.52406e-05	0.000602208	0.0188239	0.999992	0.000236822	-3.11693e-05	0.000504814	0.0828081	0.98496
cg01401336	17	2606734	KIAA0664	Body	N_Shore	0.000440772	0.000175021	0.000706523	0.00130807	0.999992	0.000461621	0.000187369	0.000735873	0.00111971	0.98496
cg01402781	10	54782631	NA	NA	NA	0.000205819	1.19841e-05	0.000399653	0.0375808	0.999992	0.000177275	-2.21528e-05	0.000376702	0.0810258	0.98496
cg01402832	6	31747269	VARS	Body	NA	0.000231976	3.20882e-05	0.000431863	0.0232421	0.999992	0.000243216	3.32526e-05	0.000453179	0.0235085	0.98496
cg01403114	5	64859509	CENPK;PPWD1	TSS1500;Body	S_Shore	-0.000320554	-0.000605064	-3.60439e-05	0.0274987	0.999992	-0.000461993	-0.0007183	-0.000205686	0.000501363	0.98496
cg01404416	10	134682912	NA	NA	Island	0.000334005	4.96796e-06	0.000663043	0.0466838	0.999992	0.000303676	-3.90058e-05	0.000646359	0.0819575	0.98496
cg01405093	6	4952524	CDYL;CDYL;CDYL;CDYL	Body;Body;Body;Body	NA	0.0003717	0.000118097	0.000625302	0.00435398	0.999992	0.000324377	7.37352e-05	0.000575019	0.0115725	0.98496
cg01405821	2	113250679	TTL	Body	NA	0.000334251	3.72694e-06	0.000664775	0.0475052	0.999992	0.000393707	5.40181e-05	0.000733396	0.0234322	0.98496
cg01406072	13	112201036	NA	NA	S_Shore	0.000321854	2.6531e-05	0.000617178	0.0328913	0.999992	0.000337103	5.67448e-05	0.00061746	0.0187988	0.98496
cg01406482	11	15136059	INSC;INSC	Body;TSS1500	Island	0.000273572	7.65725e-06	0.000539487	0.0438389	0.999992	0.000281763	9.01005e-06	0.000554516	0.0429932	0.98496
cg01406909	17	72203503	RPL38;RPL38	Body;Body	S_Shelf	0.00020891	1.69245e-05	0.000400895	0.0331578	0.999992	0.000169864	-1.62347e-05	0.000355963	0.0732873	0.98496
cg01407073	12	76478898	NAP1L1;NAP1L1	TSS200;TSS200	Island	0.000194069	3.43398e-06	0.000384705	0.0460655	0.999992	0.000197734	-2.73393e-07	0.000395741	0.0503128	0.98496
cg01408476	16	58330382	KLKBL4	TSS1500	NA	0.000211574	4.0709e-05	0.00038244	0.0155858	0.999992	0.000257386	8.36524e-05	0.000431119	0.00397328	0.98496
cg01408558	19	10563212	PDE4A;PDE4A;PDE4A;PDE4A	Body;Body;Body;TSS1500	NA	-0.000215293	-0.00040759	-2.29956e-05	0.0284738	0.999992	-0.000119926	-0.000290769	5.09177e-05	0.167386	0.98496
cg01409419	2	145088871	GTDC1	5'UTR	N_Shore	0.00025838	4.50581e-05	0.000471702	0.0179476	0.999992	0.000227958	9.92278e-06	0.000445992	0.0405743	0.98496
cg01409552	16	28830997	NA	NA	N_Shelf	-0.000362401	-0.000663289	-6.15133e-05	0.0185877	0.999992	-0.000327171	-0.000642546	-1.17953e-05	0.0421329	0.98496
cg01410163	6	5999721	NRN1	Body	Island	0.000260597	6.22555e-06	0.000514969	0.0447201	0.999992	0.000258941	1.18044e-07	0.000517764	0.049897	0.98496
cg01410415	17	79958685	ASPSCR1	Body	S_Shore	-0.000267742	-0.000508773	-2.67105e-05	0.0297186	0.999992	-0.000201002	-0.000443648	4.16431e-05	0.103714	0.98496
cg01410578	11	119368475	NA	NA	NA	-0.000374474	-0.000741555	-7.3929e-06	0.045619	0.999992	-0.00015648	-0.000475644	0.000162683	0.334041	0.989082
cg01411725	17	18646832	FBXW10	TSS1500	NA	-0.000318972	-0.000631967	-5.97835e-06	0.0458368	0.999992	-0.00024315	-0.000555219	6.89196e-05	0.125706	0.98496
cg01412379	2	38742665	NA	NA	NA	0.000433868	0.000128134	0.000739602	0.0057257	0.999992	0.00043238	0.000116279	0.00074848	0.00769612	0.98496
cg01413516	19	17932328	INSL3	TSS200	Island	-0.0005624	-0.00106646	-5.83422e-05	0.0290132	0.999992	-0.000439508	-0.000944552	6.55362e-05	0.0875464	0.98496
cg01416724	8	23429097	SLC25A37	Body	Island	0.000340007	2.18395e-05	0.000658174	0.0363898	0.999992	0.000305662	-1.30967e-05	0.00062442	0.0600433	0.98496
cg01419084	19	36236615	PSENEN;U2AF1L4;U2AF1L4	5'UTR;TSS1500;TSS1500	S_Shore	-0.000226021	-0.00044559	-6.45125e-06	0.0437207	0.999992	-0.000211691	-0.000436681	1.32991e-05	0.0649553	0.98496
cg01419136	5	121920864	NA	NA	NA	0.000416291	5.34282e-05	0.000779154	0.0248394	0.999992	0.000369119	-5.81337e-06	0.000744051	0.053609	0.98496
cg01420388	1	11714254	FBXO44;FBXO2;FBXO44;FBXO44;FBXO44	TSS1500;Body;TSS1500;TSS200;TSS1500	Island	-0.000197976	-0.00039344	-2.5112e-06	0.047166	0.999992	-0.000221374	-0.000418391	-2.43569e-05	0.0279265	0.98496
cg01423563	3	9851850	TTLL3	TSS200	Island	-0.00024475	-0.000462499	-2.70014e-05	0.0278638	0.999992	-0.000207236	-0.000421718	7.24596e-06	0.0581435	0.98496
cg01423883	16	87086916	NA	NA	NA	-0.000342075	-0.000594917	-8.92333e-05	0.00835568	0.999992	-0.000348925	-0.000597189	-0.00010066	0.00621043	0.98496
cg01425967	1	161228203	PCP4L1	TSS1500	N_Shore	0.000262936	1.47948e-05	0.000511077	0.0379731	0.999992	0.000165458	-7.18622e-05	0.000402778	0.170271	0.98496
cg01428361	17	48556460	RSAD1	Body	Island	-0.00019301	-0.000365078	-2.09416e-05	0.0281796	0.999992	-0.000179434	-0.000347212	-1.16571e-05	0.0362532	0.98496
cg01433343	2	176953512	NA	NA	S_Shore	0.000504607	0.00019933	0.000809884	0.00135695	0.999992	0.000539278	0.000222674	0.000855882	0.00098055	0.98496
cg01433610	17	5403879	LOC728392;LOC728392	1stExon;3'UTR	Island	0.00038835	0.000172477	0.000604224	0.000509708	0.999992	0.000422763	0.000201294	0.000644231	0.000236914	0.98496
cg01436526	19	11641099	ECSIT;ECSIT;ECSIT;ECSIT	TSS1500;TSS1500;TSS1500;TSS1500	S_Shore	0.000449714	0.000187939	0.000711489	0.000884151	0.999992	0.00029813	5.24812e-05	0.000543779	0.0177388	0.98496
cg01436771	1	11119520	SRM	Body	Island	-0.000303157	-0.000530317	-7.5996e-05	0.00925841	0.999992	-0.000354516	-0.000585219	-0.000123814	0.00284284	0.98496
cg01437577	10	70940013	SUPV3L1;SUPV3L1	1stExon;5'UTR	Island	0.000173602	4.15076e-05	0.000305696	0.0103583	0.999992	0.000175844	3.98665e-05	0.000311822	0.0116356	0.98496
cg01442843	1	206729040	RASSF5;RASSF5;RASSF5	Body;TSS1500;Body	N_Shore	-0.000560901	-0.000941823	-0.000179979	0.00418097	0.999992	-0.000313279	-0.000595762	-3.07949e-05	0.029991	0.98496
cg01443408	1	180477941	NA	NA	NA	0.00044307	0.000146029	0.000740112	0.00372771	0.999992	0.000543924	0.000251842	0.000836006	0.00033039	0.98496
cg01444397	1	7844450	PER3	TSS1500	Island	-0.000321909	-0.000611631	-3.21875e-05	0.0296781	0.999992	-0.000282836	-0.000574548	8.87608e-06	0.0572876	0.98496
cg01444716	20	11898557	BTBD3;BTBD3	5'UTR;TSS200	NA	0.000413607	5.82213e-05	0.000768993	0.0228604	0.999992	0.000339127	1.18297e-05	0.000666425	0.042379	0.98496
cg01445240	1	2237799	SKI	Body	Island	-0.000293181	-0.000549556	-3.68067e-05	0.0252977	0.999992	-0.000294126	-0.0005563	-3.19516e-05	0.028168	0.98496
cg01445307	X	21959520	SMS	Body	Island	-0.000337539	-0.000587532	-8.75453e-05	0.00848459	0.999992	-0.000350494	-0.000608007	-9.29809e-05	0.00799615	0.98496
cg01446164	11	2421746	NA	NA	Island	-0.000342273	-0.000538256	-0.00014629	0.00072997	0.999992	-0.000325562	-0.000530057	-0.000121067	0.00201389	0.98496
cg01446950	2	222435351	EPHA4	Body	N_Shore	-0.000291925	-0.000493884	-8.99664e-05	0.00490731	0.999992	-0.000248658	-0.000453144	-4.41726e-05	0.0175217	0.98496
cg01447536	16	34264585	NA	NA	NA	-0.000333735	-0.000571993	-9.54771e-05	0.0063676	0.999992	-0.000347364	-0.000593327	-0.000101401	0.0059712	0.98496
cg01447702	2	65282029	CEP68	TSS1500	N_Shore	0.000262312	5.43449e-06	0.000519189	0.0454068	0.999992	0.000155944	-8.83178e-05	0.000400206	0.208958	0.98496
cg01450842	2	48796213	STON1-GTF2A1L;STON1-GTF2A1L	5'UTR;1stExon	NA	0.000541604	0.000134887	0.00094832	0.00940851	0.999992	0.000500765	7.87188e-05	0.000922811	0.0203919	0.98496
cg01451277	15	65807137	DPP8;DPP8;DPP8;DPP8	Body;Body;5'UTR;5'UTR	N_Shelf	0.0003552	4.78024e-05	0.000662598	0.0238351	0.999992	0.000321905	3.45506e-07	0.000643465	0.0497577	0.98496
cg01453281	2	105475049	NA	NA	S_Shore	-0.000223823	-0.000444611	-3.03549e-06	0.0469725	0.999992	-0.000230554	-0.000458249	-2.85928e-06	0.04723	0.98496
cg01453890	17	80854688	TBCD	Body	N_Shelf	0.000311631	3.29275e-05	0.000590334	0.0286749	0.999992	0.000282516	6.02015e-06	0.000559013	0.0452811	0.98496
cg01455366	16	56677683	MT1DP;MT1DP	Body;TSS200	S_Shore	0.000357055	2.61449e-05	0.000687965	0.0346404	0.999992	0.000343524	4.92192e-06	0.000682127	0.0468057	0.98496
cg01455550	17	39143980	KRT40	TSS1500	NA	0.000415289	9.37631e-05	0.000736816	0.0117191	0.999992	0.000209652	-6.4436e-05	0.00048374	0.132713	0.98496
cg01456325	16	23678095	DCTN5	Body	NA	-0.00039103	-0.000723311	-5.875e-05	0.0214092	0.999992	-0.000433472	-0.000775807	-9.11378e-05	0.0134523	0.98496
cg01459033	16	77228497	MON1B	Body	Island	-0.00028537	-0.000564644	-6.09652e-06	0.0452666	0.999992	-0.000315554	-0.000593238	-3.78705e-05	0.0262275	0.98496
cg01460382	3	12947823	IQSEC1;IQSEC1	Body;Body	N_Shore	-0.000368377	-0.000690664	-4.6091e-05	0.0253673	0.999992	-8.9581e-05	-0.000334578	0.000155415	0.470932	0.991453
cg01464707	19	58153662	ZNF211;ZNF211	3'UTR;3'UTR	NA	0.000459903	9.38536e-05	0.000825952	0.0141596	0.999992	0.000473036	8.82258e-05	0.000857847	0.0163533	0.98496
cg01470551	13	95620874	NA	NA	Island	-0.000254413	-0.000454095	-5.47319e-05	0.0128817	0.999992	-0.000224314	-0.000430179	-1.84492e-05	0.0329351	0.98496
cg01472464	2	3383078	TTC15;TSSC1	TSS1500;TSS1500	N_Shore	0.000534097	6.19575e-05	0.00100624	0.0268909	0.999992	0.00036432	-9.90235e-05	0.000827663	0.122309	0.98496
cg01474481	12	121838152	RNF34;RNF34	5'UTR;Body	Island	-0.000196864	-0.000359603	-3.41238e-05	0.018091	0.999992	-0.000192879	-0.000359725	-2.6033e-05	0.0237859	0.98496
cg01477861	4	77609841	SHROOM3	Body	N_Shore	-0.00036796	-0.00065717	-7.87496e-05	0.013007	0.999992	-0.000375879	-0.000666754	-8.50047e-05	0.0116953	0.98496
cg01477971	2	103405951	TMEM182	Body	NA	0.000433383	2.3335e-05	0.000843431	0.038461	0.999992	0.000139046	-0.000109373	0.000387466	0.270347	0.988534
cg01480384	12	54020711	ATF7;ATF7	TSS1500;TSS1500	S_Shore	0.000251306	1.87856e-05	0.000483827	0.0343471	0.999992	0.000167363	-6.40738e-05	0.000398799	0.155021	0.98496
cg01484156	8	102802615	NCALD;NCALD;NCALD;NCALD;NCALD;NCALD;NCALD;NCALD	5'UTR;5'UTR;5'UTR;5'UTR;5'UTR;5'UTR;5'UTR;5'UTR	NA	-0.000365209	-0.000714324	-1.60939e-05	0.0404577	0.999992	-0.00026858	-0.000620505	8.33458e-05	0.133587	0.98496
cg01487981	6	133120407	C6orf192	TSS1500	S_Shore	0.00031134	4.53491e-05	0.000577331	0.0221049	0.999992	0.000253386	-7.33456e-06	0.000514106	0.0567083	0.98496
cg01488682	13	111091294	COL4A2	Body	S_Shore	0.000318572	2.34675e-05	0.000613676	0.0345556	0.999992	0.000258965	-4.09893e-05	0.000558919	0.0900562	0.98496
cg01489441	16	1764111	MAPK8IP3;MAPK8IP3	Body;Body	NA	0.000272238	3.85611e-05	0.000505915	0.0227235	0.999992	0.000131951	-4.37131e-05	0.000307615	0.139764	0.98496
cg01490004	11	65149417	SLC25A45;SLC25A45	Body;5'UTR	NA	0.000170318	1.47919e-05	0.000325845	0.0320677	0.999992	0.000170152	1.3836e-05	0.000326468	0.0331101	0.98496
cg01493685	7	111375789	DOCK4	Body	NA	0.000274598	1.77561e-05	0.00053144	0.0363053	0.999992	0.00024159	-1.67756e-05	0.000499955	0.0666113	0.98496
cg01495299	8	128003923	NA	NA	NA	0.000357588	9.99417e-05	0.000615235	0.00685381	0.999992	0.000198518	-1.85288e-05	0.000415564	0.0727075	0.98496
cg01495670	14	35163564	NA	NA	NA	0.000251908	1.93708e-05	0.000484446	0.0339376	0.999992	0.000203877	-2.54082e-05	0.000433161	0.0809356	0.98496
cg01498609	6	28733661	NA	NA	NA	0.000346142	8.66075e-05	0.000605677	0.00930191	0.999992	0.00033139	6.1459e-05	0.000601322	0.0164894	0.98496
cg01500097	6	110011156	AKD1;FIG4;AKD1	5'UTR;TSS1500;5'UTR	N_Shore	0.000262515	1.1474e-05	0.000513556	0.040532	0.999992	0.000264221	7.23679e-06	0.000521206	0.0439709	0.98496
cg01501048	1	155247548	HCN3	1stExon	Island	-0.000193994	-0.000359835	-2.81519e-05	0.0221876	0.999992	-0.000168975	-0.000339669	1.71901e-06	0.0523198	0.98496
cg01503740	16	1445865	NA	NA	N_Shelf	0.000226542	1.26152e-05	0.000440469	0.0380899	0.999992	0.000278432	6.59527e-05	0.000490912	0.010594	0.98496
cg01503773	19	18664479	NA	NA	N_Shelf	-0.000154615	-0.000304884	-4.34704e-06	0.0438121	0.999992	-0.000183449	-0.000330317	-3.65807e-05	0.0147362	0.98496
cg01508023	4	82136116	NA	NA	Island	0.000156608	7.1124e-06	0.000306103	0.0401797	0.999992	0.000179646	2.53116e-05	0.000333981	0.0228534	0.98496
cg01509243	14	105123576	NA	NA	N_Shelf	0.000258046	1.57667e-05	0.000500324	0.0370087	0.999992	0.000140781	-8.90896e-05	0.000370652	0.227991	0.986149
cg01509853	7	4754502	FOXK1	Body	N_Shelf	0.000349182	5.04721e-05	0.000647892	0.0222757	0.999992	0.000181895	-5.94026e-05	0.000423192	0.138375	0.98496
cg01510696	16	89688145	DPEP1;DPEP1	5'UTR;5'UTR	NA	-0.000297288	-0.000530787	-6.37892e-05	0.0129446	0.999992	-0.000249802	-0.000487805	-1.18005e-05	0.0398106	0.98496
cg01511901	13	31004719	NA	NA	NA	0.00028652	6.78858e-05	0.000505155	0.0105725	0.999992	0.000171393	1.00631e-05	0.000332723	0.0374905	0.98496
cg01512721	4	152198183	PRSS48	TSS200	NA	-0.000146601	-0.000291753	-1.44902e-06	0.0477858	0.999992	-0.000157092	-0.000304086	-1.00979e-05	0.0363878	0.98496
cg01514831	18	77236335	NFATC1;NFATC1;NFATC1;NFATC1	Body;Body;Body;Body	Island	-0.000447991	-0.000703494	-0.000192487	0.000696543	0.999992	-0.000351412	-0.000595926	-0.000106898	0.00516526	0.98496
cg01516282	1	39492474	NDUFS5	5'UTR	NA	-0.000271881	-0.000491455	-5.23081e-05	0.0155879	0.999992	-0.000260327	-0.000485759	-3.48957e-05	0.0239333	0.98496
cg01519253	12	114886463	NA	NA	Island	0.00022	3.4783e-05	0.000405217	0.020245	0.999992	0.000254464	6.51295e-05	0.000443798	0.00879906	0.98496
cg01519261	21	36421467	RUNX1;RUNX1	5'UTR;1stExon	NA	0.000248018	3.83538e-05	0.000457682	0.0207535	0.999992	0.000298732	8.21608e-05	0.000515303	0.00721006	0.98496
cg01519714	2	27070750	DPYSL5	TSS1500	Island	-0.000222394	-0.000374806	-6.99824e-05	0.00452571	0.999992	-0.000205599	-0.000362911	-4.82859e-05	0.0107959	0.98496
cg01519877	19	39989802	DLL3;DLL3	Body;Body	Island	-0.00019544	-0.000361345	-2.95363e-05	0.0212766	0.999992	-0.000134138	-0.000295805	2.75293e-05	0.103163	0.98496
cg01520105	6	111887243	TRAF3IP2;TRAF3IP2;TRAF3IP2;TRAF3IP2;TRAF3IP2	Body;Body;Body;Body;Body	NA	0.000192576	4.44171e-05	0.000340736	0.0112096	0.999992	0.00011047	-1.63345e-05	0.000237275	0.0872057	0.98496
cg01520122	17	32595801	CCL7	TSS1500	NA	-0.000442964	-0.000777148	-0.00010878	0.00973388	0.999992	-0.000307756	-0.000583099	-3.24125e-05	0.0287463	0.98496
cg01520443	3	50330026	IFRD2	TSS200	Island	-0.000197559	-0.00037121	-2.39078e-05	0.0260474	0.999992	-0.000167476	-0.000346454	1.15032e-05	0.0664221	0.98496
cg01522525	11	10529706	NA	NA	NA	0.000395891	2.81354e-05	0.000763647	0.035056	0.999992	0.000398035	1.72872e-05	0.000778782	0.0405945	0.98496
cg01525428	8	56436771	XKR4	Body	NA	0.000374946	1.63827e-06	0.000748254	0.0490161	0.999992	0.00044333	9.54925e-05	0.000791167	0.0128672	0.98496
cg01525498	17	78893429	RPTOR;RPTOR	Body;Body	N_Shelf	-0.000329667	-0.000618129	-4.12059e-05	0.0253882	0.999992	-0.000273291	-0.000571799	2.52166e-05	0.072432	0.98496
cg01527261	2	27254722	TMEM214;TMEM214	TSS1500;TSS1500	N_Shore	0.000264932	6.46798e-06	0.000523395	0.044607	0.999992	0.000242038	-2.18924e-05	0.000505968	0.0719623	0.98496
cg01528832	10	65225240	JMJD1C;LOC84989	Body;Body	Island	0.00127382	2.29882e-05	0.00252464	0.0459886	0.999992	0.00173729	0.00047494	0.00299964	0.00733963	0.98496
cg01530797	7	139875863	LOC100134229;JHDM1D	TSS1500;Body	Island	0.000306032	8.41638e-05	0.0005279	0.00719682	0.999992	0.000377488	0.000154605	0.00060037	0.00104518	0.98496
cg01530962	3	9027157	SRGAP3;SRGAP3	3'UTR;3'UTR	Island	-0.000328717	-0.000628539	-2.88948e-05	0.0318728	0.999992	-0.000234201	-0.000513477	4.5076e-05	0.0995613	0.98496
cg01531701	12	65675516	MSRB3;MSRB3	5'UTR;Body	S_Shelf	0.000401457	0.000164556	0.000638358	0.00103251	0.999992	0.000377109	0.00016558	0.000588638	0.000574154	0.98496
cg01534284	7	142417964	NA	NA	NA	0.000415706	0.000101357	0.000730055	0.00990064	0.999992	0.000267261	-2.97703e-05	0.000564293	0.0774233	0.98496
cg01534363	5	140698710	TAF7	1stExon	N_Shore	-0.000313658	-0.000623721	-3.59595e-06	0.0474356	0.999992	-0.000247995	-0.00055309	5.71005e-05	0.110294	0.98496
cg01538305	14	100658948	NA	NA	N_Shore	0.000198623	1.14082e-06	0.000396105	0.0487083	0.999992	0.00014891	-9.51548e-06	0.000307335	0.0652241	0.98496
cg01541650	6	157505968	ARID1B;ARID1B;ARID1B	Body;Body;Body	NA	-0.0003415	-0.000677848	-5.15256e-06	0.0466367	0.999992	-0.00027885	-0.000608192	5.04919e-05	0.0963688	0.98496
cg01543300	19	2426874	TIMM13	3'UTR	Island	0.000241069	2.59679e-05	0.00045617	0.0283153	0.999992	0.000261089	4.62911e-05	0.000475886	0.0175679	0.98496
cg01546378	2	38892901	GALM	TSS200	NA	0.000418518	4.9836e-05	0.0007872	0.0263721	0.999992	0.000385449	3.53125e-06	0.000767367	0.0479475	0.98496
cg01547733	6	153304507	FBXO5;FBXO5;FBXO5	1stExon;5'UTR;TSS1500	Island	-0.000239338	-0.000472171	-6.50506e-06	0.0440125	0.999992	-0.000250241	-0.00049199	-8.49251e-06	0.0425784	0.98496
cg01549377	9	140215404	EXD3	Body	N_Shore	0.000327945	8.73147e-05	0.000568575	0.00790135	0.999992	0.000218192	-1.17344e-06	0.000437558	0.0512211	0.98496
cg01552197	1	88368887	NA	NA	NA	0.00031374	3.17943e-05	0.000595686	0.0294377	0.999992	0.000180383	-8.74262e-05	0.000448193	0.185129	0.98496
cg01552918	7	95225939	PDK4	TSS200	Island	0.000222015	9.0737e-06	0.000434956	0.0411207	0.999992	0.000243576	2.54663e-05	0.000461687	0.028881	0.98496
cg01554777	4	154622943	TLR2	5'UTR	NA	0.000559819	4.95679e-05	0.00107007	0.0317545	0.999992	0.000563723	3.68129e-05	0.00109063	0.036187	0.98496
cg01557791	16	72042693	DHODH	Body	Island	0.000217273	5.55444e-06	0.000428992	0.0443592	0.999992	0.000255484	3.54104e-05	0.000475558	0.0232123	0.98496
cg01557798	1	228400628	OBSCN;OBSCN	Body;Body	Island	0.000241402	1.7196e-05	0.000465607	0.035024	0.999992	0.000269568	4.11446e-05	0.000497992	0.021066	0.98496
cg01559776	5	159613528	FABP6	TSS1500	NA	0.000275569	6.863e-05	0.000482509	0.00940888	0.999992	0.000252602	4.10134e-05	0.00046419	0.0196436	0.98496
cg01559912	19	1487336	PCSK4	Body	Island	0.000192961	2.66019e-05	0.000359319	0.0233151	0.999992	0.000276744	0.000120389	0.000433099	0.000626598	0.98496
cg01562175	13	112905745	NA	NA	NA	-0.000277894	-0.000518967	-3.68205e-05	0.0241677	0.999992	-0.000246191	-0.000494821	2.43935e-06	0.0522589	0.98496
cg01564671	17	56296913	MKS1;MKS1;MKS1	1stExon;5'UTR;TSS1500	S_Shore	-0.000206277	-0.00038929	-2.32644e-05	0.0274404	0.999992	-0.000257692	-0.000444759	-7.06245e-05	0.00728564	0.98496
cg01564902	7	137342539	DGKI	Body	NA	-0.00034762	-0.000675887	-1.93531e-05	0.0380924	0.999992	-0.000186122	-0.00043088	5.86347e-05	0.134974	0.98496
cg01566199	1	26197239	PAQR7;PAQR7	1stExon;5'UTR	NA	0.000409408	0.000117357	0.000701459	0.00632721	0.999992	0.000357583	7.62436e-05	0.000638922	0.0131129	0.98496
cg01566527	16	30669819	NA	NA	Island	0.000221686	1.77324e-05	0.00042564	0.0333511	0.999992	0.000191521	-1.09647e-05	0.000394006	0.0635713	0.98496
cg01567615	13	114808107	RASA3	Body	S_Shore	-0.000306678	-0.000573091	-4.02647e-05	0.0243616	0.999992	-0.000223816	-0.000490064	4.24323e-05	0.0987518	0.98496
cg01569204	1	218337839	NA	NA	Island	0.000229657	1.81227e-05	0.000441191	0.0335547	0.999992	0.000228676	7.82925e-06	0.000449523	0.0425151	0.98496
cg01569860	1	8383171	SLC45A1	TSS1500	N_Shore	0.000313305	8.71376e-05	0.000539472	0.00695728	0.999992	0.000327856	9.53544e-05	0.000560357	0.00604547	0.98496
cg01570142	16	89115353	NA	NA	S_Shore	-0.000277122	-0.000507247	-4.69978e-05	0.018608	0.999992	-0.000159056	-0.000339263	2.11502e-05	0.0831734	0.98496
cg01571583	17	41880871	MPP3;MPP3	Body;Body	NA	0.000238089	2.22143e-05	0.000453964	0.0308827	0.999992	0.000270699	5.13516e-05	0.000490047	0.0159441	0.98496
cg01572653	9	98790132	NA	NA	Island	-0.000276438	-0.000513735	-3.9142e-05	0.0227314	0.999992	-0.000242588	-0.000484107	-1.06882e-06	0.0490085	0.98496
cg01572891	7	4184354	SDK1;SDK1	Body;Body	NA	0.000227933	4.81881e-05	0.000407678	0.0133031	0.999992	0.000284917	0.00010932	0.000460514	0.00165886	0.98496
cg01572940	2	45398381	NA	NA	S_Shore	-0.000308897	-0.000616578	-1.21491e-06	0.049114	0.999992	-0.0003472	-0.000665702	-2.86982e-05	0.0328584	0.98496
cg01573288	19	3048874	TLE2	TSS1500	S_Shore	-0.000317892	-0.000599522	-3.62627e-05	0.0272197	0.999992	-0.000401793	-0.000651615	-0.000151971	0.00181656	0.98496
cg01573472	1	22351524	HSPC157;HSPC157	TSS1500;TSS200	N_Shore	-0.000313584	-0.000535082	-9.20862e-05	0.0058385	0.999992	-0.000356302	-0.000582785	-0.000129819	0.00226687	0.98496
cg01575096	2	238969261	SCLY	TSS1500	Island	-0.000200077	-0.000374727	-2.54268e-05	0.0250447	0.999992	-0.000241667	-0.000419933	-6.34012e-05	0.0082433	0.98496
cg01579479	5	145729596	NA	NA	S_Shelf	0.000342001	4.17202e-05	0.000642281	0.0258853	0.999992	0.000405728	0.000101838	0.000709617	0.00924438	0.98496
cg01581360	12	122986464	ZCCHC8	TSS1500	S_Shore	0.000612402	0.000317482	0.000907323	6.74586e-05	0.999992	0.000463633	0.000176385	0.00075088	0.00175146	0.98496
cg01582937	8	22411211	SORBS3	5'UTR	S_Shore	0.000383459	0.000112862	0.000654055	0.00579314	0.999992	0.000351773	9.8878e-05	0.000604667	0.00674823	0.98496
cg01583365	2	172778734	HAT1;HAT1	TSS200;TSS200	Island	0.00021727	1.76083e-05	0.000416932	0.0331522	0.999992	0.000206712	3.34869e-06	0.000410076	0.0463948	0.98496
cg01588776	1	155881290	RIT1	TSS200	NA	0.000342849	0.000114782	0.000570917	0.00347383	0.999992	0.000288771	5.8296e-05	0.000519247	0.0144377	0.98496
cg01589595	6	32141831	AGPAT1;AGPAT1	5'UTR;5'UTR	NA	0.000374828	8.39501e-06	0.00074126	0.0450427	0.999992	0.000490293	0.000118075	0.000862511	0.0102047	0.98496
cg01590314	8	145690586	KIFC2;CYHR1;CYHR1;CYHR1	TSS1500;TSS200;5'UTR;5'UTR	N_Shore	0.00024432	1.27532e-05	0.000475887	0.0387938	0.999992	0.000152823	-6.65284e-05	0.000372175	0.170569	0.98496
cg01590359	12	53889279	MAP3K12	5'UTR	N_Shelf	-0.000150911	-0.000301471	-3.52012e-07	0.0494738	0.999992	-0.000147846	-0.000301927	6.23426e-06	0.0598785	0.98496
cg01591431	11	122753443	C11orf63;C11orf63	TSS200;TSS200	Island	-0.00035491	-0.00055277	-0.000157051	0.000528437	0.999992	-0.000383312	-0.000589457	-0.000177167	0.000336999	0.98496
cg01595162	20	56293686	NA	NA	Island	0.000303988	5.99508e-06	0.000601981	0.0456235	0.999992	0.00032572	1.63612e-05	0.000635078	0.0391996	0.98496
cg01595870	6	144386416	PLAGL1;PLAGL1	TSS1500;TSS1500	S_Shore	0.000237443	1.99322e-05	0.000454954	0.0326079	0.999992	0.000188854	-3.4767e-05	0.000412475	0.0972133	0.98496
cg01597387	14	24458208	DHRS4L2	1stExon	S_Shore	0.00114289	0.000186853	0.00209892	0.0194677	0.999992	0.0011512	0.000170874	0.00213152	0.0216966	0.98496
cg01597741	7	140177967	MKRN1;MKRN1	Body;Body	N_Shore	0.000278839	4.32394e-05	0.000514439	0.0206903	0.999992	0.000201574	-3.64345e-05	0.000439582	0.0962791	0.98496
cg01597891	10	105037796	INA	1stExon	Island	0.000383852	6.709e-05	0.000700615	0.0178939	0.999992	0.000413508	0.000102579	0.000724437	0.00951486	0.98496
cg01598082	16	66584061	TK2	1stExon	Island	0.000217936	3.06184e-05	0.000405254	0.0229029	0.999992	0.00023537	4.14979e-05	0.000429241	0.0177016	0.98496
cg01598983	12	51327641	NA	NA	NA	0.00031942	7.25968e-05	0.000566244	0.0115607	0.999992	0.000302608	4.56549e-05	0.000559561	0.021329	0.98496
cg01603981	5	80043300	MSH3	Body	NA	-0.000292997	-0.000574006	-1.1988e-05	0.0411112	0.999992	-0.000189623	-0.000471416	9.21694e-05	0.18554	0.98496
cg01609099	5	141389201	GNPDA1	Body	N_Shelf	0.000384989	6.9063e-05	0.000700916	0.0172729	0.999992	0.000313204	-3.04477e-06	0.000629453	0.0522159	0.98496
cg01611862	14	36982649	SFTA3;SFTA3	5'UTR;1stExon	N_Shore	-0.000280693	-0.000499846	-6.15409e-05	0.0124243	0.999992	-0.000297159	-0.000515608	-7.87093e-05	0.00803057	0.98496
cg01612366	4	14113465	NA	NA	NA	0.000263593	2.56356e-05	0.000501551	0.0301679	0.999992	0.000191065	-5.31809e-05	0.00043531	0.124215	0.98496
cg01613454	2	70366299	NA	NA	N_Shelf	-0.000511851	-0.000955214	-6.84887e-05	0.0239584	0.999992	-0.000184368	-0.000522695	0.000153958	0.283147	0.988857
cg01614615	1	14075923	PRDM2;PRDM2;PRDM2;PRDM2;PRDM2	1stExon;Body;Body;5'UTR;Body	Island	0.000169646	1.00083e-06	0.00033829	0.0486735	0.999992	0.000155909	-1.24867e-05	0.000324305	0.0693069	0.98496
cg01615815	7	147102983	MIR548I4;CNTNAP2	Body;Body	NA	-0.000393096	-0.000719275	-6.69162e-05	0.0185195	0.999992	-0.000203337	-0.000517321	0.000110646	0.202526	0.98496
cg01617071	7	964629	ADAP1	Body	N_Shore	0.000366691	3.61678e-05	0.000697215	0.0299205	0.999992	0.000465484	0.00014635	0.000784619	0.00455392	0.98496
cg01618829	4	176922896	GPM6A;GPM6A	5'UTR;Body	N_Shore	0.000251628	6.93707e-05	0.000433886	0.00714467	0.999992	0.000215145	3.01153e-05	0.000400174	0.0229969	0.98496
cg01618928	17	79870762	PCYT2;SIRT7	TSS1500;Body	S_Shore	0.000355815	7.06791e-05	0.00064095	0.014814	0.999992	0.000343564	5.33536e-05	0.000633774	0.0206713	0.98496
cg01619338	16	67927068	PSKH1	TSS200	Island	-0.000181769	-0.000328372	-3.51655e-05	0.0154538	0.999992	-0.000171785	-0.000325176	-1.83949e-05	0.028438	0.98496
cg01620164	2	164590272	FIGN	Body	N_Shelf	0.000272769	2.66728e-06	0.000542871	0.0478092	0.999992	0.000237086	-4.24217e-05	0.000516595	0.0957711	0.98496
cg01620785	2	27436111	SLC5A6;C2orf28;SLC5A6;C2orf28;C2orf28	TSS1500;Body;TSS1500;5'UTR;Body	S_Shore	0.000352622	9.82138e-05	0.000607031	0.00692685	0.999992	0.000306029	4.56296e-05	0.000566429	0.0215953	0.98496
cg01621054	9	133538278	NA	NA	Island	-0.000257052	-0.000477201	-3.69021e-05	0.0224273	0.999992	-0.000225575	-0.000455139	3.9883e-06	0.0540584	0.98496
cg01621132	19	10221146	PPAN-P2RY11;P2RY11;PPAN	Body;TSS1500;Body	Island	0.00033813	4.44498e-05	0.000631811	0.0243351	0.999992	0.000359515	7.15328e-05	0.000647496	0.0147892	0.98496
cg01622416	21	31310508	GRIK1;GRIK1	Body;Body	N_Shore	0.000293421	1.75364e-05	0.000569305	0.037274	0.999992	0.000322221	6.71726e-05	0.000577269	0.0136586	0.98496
cg01622606	2	38357409	C2orf58	TSS1500	NA	0.000493978	0.000131521	0.000856435	0.00790125	0.999992	0.00043844	7.7642e-05	0.000799239	0.0175967	0.98496
cg01625126	15	102513445	WASH3P	Body	NA	-0.000351411	-0.000639063	-6.37596e-05	0.0170007	0.999992	-0.000370483	-0.000671154	-6.98123e-05	0.0161055	0.98496
cg01629716	15	45996671	NA	NA	Island	-0.000322545	-0.000593936	-5.11543e-05	0.0201734	0.999992	-0.000294097	-0.00056334	-2.48539e-05	0.0325121	0.98496
cg01629993	12	127545014	NA	NA	NA	-0.000359199	-0.000717449	-9.47925e-07	0.0494048	0.999992	-0.000276048	-0.000645739	9.3644e-05	0.142111	0.98496
cg01631325	18	60191404	ZCCHC2	1stExon	Island	-0.000173445	-0.000345043	-1.84672e-06	0.0476165	0.999992	-0.000149321	-0.000325748	2.71068e-05	0.0964979	0.98496
cg01633858	22	43547540	TSPO;TSPO;TSPO;TSPO	1stExon;1stExon;5'UTR;5'UTR	Island	-0.000245592	-0.000413087	-7.80961e-05	0.00433898	0.999992	-0.000233857	-0.000405549	-6.21656e-05	0.00795104	0.98496
cg01634141	6	6321052	F13A1	TSS200	NA	0.000227435	2.03508e-05	0.00043452	0.031582	0.999992	0.000123001	-7.7211e-05	0.000323213	0.226545	0.986149
cg01636561	2	225906664	DOCK10	Body	Island	-0.000199946	-0.000369959	-2.99326e-05	0.0214905	0.999992	-0.000177722	-0.000355123	-3.21067e-07	0.0495925	0.98496
cg01636910	1	85740751	BCL10	Body	N_Shore	0.000315558	1.73979e-05	0.000613717	0.038201	0.999992	4.13301e-05	-0.00014566	0.00022832	0.662781	0.994813
cg01641468	6	13707062	RANBP9	Body	N_Shelf	-0.000232284	-0.000443951	-2.06176e-05	0.0317144	0.999992	-0.000186473	-0.000398372	2.54249e-05	0.0840823	0.98496
cg01642579	16	4746990	ANKS3	3'UTR	S_Shelf	-0.00035754	-0.000591712	-0.000123367	0.00300943	0.999992	-0.000228319	-0.000448574	-8.06483e-06	0.0422864	0.98496
cg01643441	14	65567845	MAX;MAX;MAX;MAX;MAX;MAX	Body;Body;Body;Body;Body;Body	N_Shore	0.000257833	1.65425e-05	0.000499123	0.0364041	0.999992	0.000192482	-5.14862e-05	0.000436449	0.121053	0.98496
cg01648088	15	85197409	WDR73	Body	Island	-0.000213864	-0.000415632	-1.2097e-05	0.0379136	0.999992	-0.000196179	-0.000401716	9.35768e-06	0.0612239	0.98496
cg01649661	2	108086096	NA	NA	NA	-0.000179003	-0.000343543	-1.4463e-05	0.0331985	0.999992	-0.000105143	-0.000260533	5.02468e-05	0.183134	0.98496
cg01649960	12	57410655	TAC3	TSS1500	NA	-0.000315262	-0.00057677	-5.37533e-05	0.0184814	0.999992	-0.000144957	-0.000337021	4.71063e-05	0.1379	0.98496
cg01650618	13	20210743	MPHOSPH8	Body	S_Shelf	-0.000280236	-0.000481346	-7.9126e-05	0.00663969	0.999992	-0.000285733	-0.000493138	-7.83272e-05	0.00728079	0.98496
cg01655355	19	17982748	SLC5A5	TSS200	Island	-0.000224274	-0.000444988	-3.55997e-06	0.0464643	0.999992	-0.000234532	-0.000456574	-1.2491e-05	0.0385855	0.98496
cg01655898	14	21439243	NA	NA	N_Shore	0.000185375	2.44197e-05	0.00034633	0.0242909	0.999992	0.000170841	5.06529e-06	0.000336617	0.0434882	0.98496
cg01656789	2	74803718	C2orf65	Body	NA	0.000427777	0.00012543	0.000730123	0.00586862	0.999992	0.000460028	0.000151398	0.000768658	0.00376333	0.98496
cg01657995	6	31804883	C6orf48;C6orf48;SNORD52	5'UTR;5'UTR;Body	S_Shelf	0.000585082	0.000201241	0.000968924	0.00305663	0.999992	0.000360203	5.45787e-05	0.000665828	0.0212316	0.98496
cg01660346	6	29275160	OR14J1	1stExon	NA	0.000374373	8.75672e-05	0.00066118	0.0108766	0.999992	0.000498981	0.000234971	0.000762991	0.000271252	0.98496
cg01660613	20	43592012	NA	NA	N_Shelf	0.000487873	0.000219746	0.000755999	0.000441855	0.999992	0.000474263	0.000193838	0.000754689	0.0010621	0.98496
cg01660993	7	151215741	RHEB	Body	N_Shore	0.000322383	8.23792e-05	0.000562387	0.00882083	0.999992	0.000261756	2.05227e-05	0.00050299	0.0336599	0.98496
cg01661235	16	23988974	PRKCB;PRKCB	Body;Body	NA	-0.000361525	-0.000704159	-1.88899e-05	0.0387832	0.999992	-0.000229078	-0.000514758	5.66019e-05	0.115139	0.98496
cg01662334	7	27704065	HIBADH	TSS1500	S_Shore	0.000384778	0.000114151	0.000655405	0.00563654	0.999992	0.000225013	-1.60995e-05	0.000466126	0.0671427	0.98496
cg01663008	2	134357740	NA	NA	NA	0.000428351	6.36101e-05	0.000793092	0.0216723	0.999992	0.000450558	7.9511e-05	0.000821606	0.0176796	0.98496
cg01663551	8	145113157	OPLAH	Body	N_Shore	-0.000291534	-0.000579589	-3.47933e-06	0.0473316	0.999992	-9.42876e-05	-0.000333021	0.000144446	0.436199	0.990958
cg01663745	11	94706857	KDM4D;KDM4D;CWC15	1stExon;5'UTR;TSS200	Island	-0.000191804	-0.00036211	-2.14974e-05	0.0275609	0.999992	-0.000191333	-0.000360524	-2.21426e-05	0.0269498	0.98496
cg01664151	5	132945292	FSTL4	5'UTR	N_Shore	-0.00026035	-0.000520178	-5.22129e-07	0.0495474	0.999992	-0.000165663	-0.000391811	6.04852e-05	0.149767	0.98496
cg01664241	4	73435425	ADAMTS3	TSS1500	S_Shore	-0.000268279	-0.000524051	-1.25061e-05	0.0399328	0.999992	-0.000191875	-0.00044368	5.99289e-05	0.134179	0.98496
cg01665174	8	119756156	NA	NA	NA	0.000332898	3.91928e-05	0.000626604	0.0265985	0.999992	0.000251073	-3.7985e-05	0.000540131	0.088141	0.98496
cg01665970	6	32269478	C6orf10	Body	NA	0.000278142	8.35396e-05	0.000472745	0.00539601	0.999992	0.000316852	0.000115027	0.000518677	0.00231352	0.98496
cg01666716	8	29493005	NA	NA	NA	0.000321057	5.38791e-05	0.000588236	0.0188559	0.999992	0.000249641	-1.28239e-05	0.000512106	0.0621221	0.98496
cg01667018	15	80547879	NA	NA	S_Shelf	-0.000479287	-0.000819675	-0.000138899	0.00610403	0.999992	-0.000400845	-0.000747522	-5.41674e-05	0.0237601	0.98496
cg01667332	10	65225630	JMJD1C;JMJD1C;LOC84989	5'UTR;1stExon;Body	Island	-0.00022585	-0.000413112	-3.85873e-05	0.0184329	0.999992	-0.000159527	-0.000351379	3.23246e-05	0.102426	0.98496
cg01668271	X	47696333	ZNF81;ZNF81	1stExon;5'UTR	Island	-0.000197534	-0.000376069	-1.89997e-05	0.0303606	0.999992	-0.000140363	-0.000322091	4.13661e-05	0.129003	0.98496
cg01668452	1	212780991	ATF3;ATF3;ATF3	TSS1500;TSS1500;5'UTR	Island	-0.000248807	-0.00047295	-2.46637e-05	0.0298319	0.999992	-0.00024692	-0.000477554	-1.62869e-05	0.0360581	0.98496
cg01672380	4	6717825	CNO	TSS200	N_Shore	0.000174531	3.05546e-05	0.000318507	0.017855	0.999992	0.000185717	3.98752e-05	0.000331558	0.0129445	0.98496
cg01674119	6	31583231	AIF1;AIF1;AIF1	TSS1500;5'UTR;Body	NA	0.000292108	4.01124e-05	0.000544103	0.0234004	0.999992	0.000192953	-5.93513e-05	0.000445258	0.132785	0.98496
cg01674274	16	692585	FAM195A	Body	Island	0.000235028	9.59128e-06	0.000460464	0.0411333	0.999992	0.000141474	-7.64378e-05	0.000359386	0.201405	0.98496
cg01676552	8	146156633	ZNF16;ZNF16	Body;Body	NA	-0.000247649	-0.000461195	-3.41037e-05	0.0233391	0.999992	-0.000148132	-0.000329946	3.36819e-05	0.109471	0.98496
cg01678172	14	59932146	GPR135	TSS200	Island	0.000225184	1.20203e-05	0.000438348	0.0385547	0.999992	0.000258312	4.00448e-05	0.000476578	0.020711	0.98496
cg01678580	16	4674018	MGRN1;MGRN1;MGRN1;MGRN1	TSS1500;TSS1500;TSS1500;TSS1500	N_Shore	0.000390189	2.60073e-05	0.00075437	0.0359149	0.999992	0.000126872	-0.000164599	0.000418344	0.390924	0.989652
cg01678692	17	11984284	MAP2K4;MIR744	Body;TSS1500	NA	0.000443382	0.000131312	0.000755451	0.0056702	0.999992	0.000434142	0.000106819	0.000761465	0.00970459	0.98496
cg01679328	11	115631338	NA	NA	S_Shore	0.000375582	3.91418e-05	0.000712023	0.0289289	0.999992	0.000380357	2.74154e-05	0.000733298	0.0348693	0.98496
cg01683270	4	8136996	ABLIM2;ABLIM2;ABLIM2;ABLIM2;ABLIM2;ABLIM2;ABLIM2	Body;Body;Body;Body;Body;Body;Body	NA	-0.000394172	-0.000777627	-1.07168e-05	0.0440106	0.999992	-0.000292485	-0.000676844	9.18742e-05	0.134704	0.98496
cg01686933	11	119596104	PVRL1;PVRL1;PVRL1	Body;Body;Body	N_Shelf	-0.000328854	-0.000624658	-3.30496e-05	0.0295871	0.999992	-0.000228963	-0.000499727	4.18022e-05	0.0967878	0.98496
cg01689616	12	132490798	EP400	Body	NA	0.000241406	3.95881e-05	0.000443223	0.0193967	0.999992	0.000294578	9.28698e-05	0.000496287	0.00450476	0.98496
cg01691827	16	86599189	NA	NA	N_Shore	-0.0002472	-0.00048098	-1.342e-05	0.0383714	0.999992	-0.000239774	-0.000479922	3.74369e-07	0.0503533	0.98496
cg01692674	6	32822043	PSMB9;PSMB9;TAP1	Body;1stExon;TSS1500	Island	-0.000188563	-0.00035332	-2.38064e-05	0.0251812	0.999992	-0.00019501	-0.000359812	-3.02081e-05	0.0207288	0.98496
cg01693108	6	35888298	SRPK1	Body	N_Shore	0.00020893	2.83742e-05	0.000389485	0.0236398	0.999992	0.000208993	2.23783e-05	0.000395608	0.0284388	0.98496
cg01701555	1	146544097	NA	NA	Island	-0.00054244	-0.000961724	-0.000123157	0.0115855	0.999992	-0.000608377	-0.00104142	-0.000175329	0.00623133	0.98496
cg01703818	11	78261063	NARS2;NARS2	Body;Body	NA	-0.000544358	-0.00090694	-0.000181776	0.00351495	0.999992	-0.000386229	-0.000736871	-3.5587e-05	0.0311047	0.98496
cg01703896	15	40616964	NA	NA	S_Shore	0.000250756	2.56364e-05	0.000475875	0.0292786	0.999992	0.000185989	-3.88577e-05	0.000410837	0.10421	0.98496
cg01704198	3	33757893	CLASP2	Body	N_Shore	0.000430346	0.000156667	0.000704025	0.00226815	0.999992	0.00027186	4.17856e-05	0.000501934	0.0209067	0.98496
cg01705811	16	84223440	ADAD2;ADAD2	TSS1500;TSS1500	N_Shore	0.00040029	0.000125186	0.000675394	0.00463737	0.999992	0.000362028	8.16692e-05	0.000642387	0.0117548	0.98496
cg01706566	8	26239922	BNIP3L	TSS1500	N_Shore	-0.000317633	-0.000633864	-1.40225e-06	0.049006	0.999992	-0.000391323	-0.000715301	-6.73447e-05	0.0182765	0.98496
cg01707233	16	58079272	MMP15	Body	Island	0.000335299	7.25073e-05	0.000598091	0.0127566	0.999992	0.000407368	0.000143764	0.000670971	0.00269451	0.98496
cg01709921	16	15595987	C16orf45;C16orf45	TSS200;Body	NA	0.000371818	3.63631e-05	0.000707274	0.0300702	0.999992	0.00046894	0.000150134	0.000787745	0.00423211	0.98496
cg01711272	12	56122120	CD63;CD63	Body;Body	Island	0.000197121	3.24972e-05	0.000361744	0.0192731	0.999992	0.000171751	7.32338e-06	0.000336178	0.0407583	0.98496
cg01712737	2	241394345	MIR149;PP14571;GPC1	TSS1500;Body;Body	N_Shore	-0.000327112	-0.000622957	-3.12675e-05	0.0304686	0.999992	-0.000347269	-0.000656701	-3.7838e-05	0.0281114	0.98496
cg01715901	2	158297684	CYTIP	Body	NA	0.00040247	2.76955e-05	0.000777245	0.0354934	0.999992	0.000161022	-0.000112196	0.000434241	0.245912	0.987395
cg01721255	8	58191610	C8orf71	TSS1500	N_Shore	-0.000616592	-0.00107982	-0.000153363	0.00943867	0.999992	-0.000444804	-0.00090548	1.58727e-05	0.0583161	0.98496
cg01722566	16	84975714	NA	NA	NA	-0.000321519	-0.000602763	-4.02759e-05	0.0253429	0.999992	-0.000191752	-0.00044791	6.44074e-05	0.141124	0.98496
cg01722868	1	116655078	C1orf161	5'UTR	NA	-0.000399417	-0.000772593	-2.62403e-05	0.0361022	0.999992	-0.000291271	-0.000646105	6.35634e-05	0.106856	0.98496
cg01722904	6	149888045	C6orf72	Body	Island	0.000233437	6.97807e-06	0.000459897	0.0434326	0.999992	0.000294155	6.2754e-05	0.000525556	0.0130997	0.98496
cg01726399	13	100258641	CLYBL	TSS1500	N_Shore	-0.00020163	-0.000373642	-2.96174e-05	0.0219168	0.999992	-0.000180257	-0.000356075	-4.43957e-06	0.0445636	0.98496
cg01727651	1	111772026	CHI3L2;CHI3L2;CHI3L2	Body;TSS1500;Body	NA	0.000270009	3.63594e-05	0.000503658	0.0238221	0.999992	0.000221832	-1.96689e-05	0.000463332	0.0715027	0.98496
cg01728482	2	85389840	TCF7L1	Body	NA	-0.00119247	-0.00214671	-0.00023823	0.0146754	0.999992	-0.00103962	-0.00199511	-8.41238e-05	0.0331849	0.98496
cg01729403	8	124084822	WDR67;WDR67	TSS200;TSS200	N_Shore	-0.000284254	-0.000494518	-7.39887e-05	0.00840449	0.999992	-0.000270733	-0.000488763	-5.27031e-05	0.0153188	0.98496
cg01737003	2	129390201	NA	NA	NA	0.000356372	0.000119308	0.000593436	0.00347394	0.999992	0.000312139	7.7504e-05	0.000546775	0.00949362	0.98496
cg01741372	11	783889	NA	NA	NA	0.00176977	0.000547527	0.00299202	0.00483557	0.999992	0.00196224	0.000702576	0.00322191	0.00249587	0.98496
cg01744215	16	9056616	USP7	Body	Island	-0.000170627	-0.000339465	-1.7879e-06	0.047654	0.999992	-0.000147334	-0.000323415	2.87468e-05	0.100306	0.98496
cg01745275	11	93927425	NA	NA	NA	-0.000284175	-0.000527214	-4.11361e-05	0.0222431	0.999992	-0.000217205	-0.000447339	1.29292e-05	0.064135	0.98496
cg01745510	12	12870119	CDKN1B	TSS200	Island	-0.000218943	-0.000389491	-4.83943e-05	0.0122285	0.999992	-0.000211663	-0.000388999	-3.43263e-05	0.0196708	0.98496
cg01745690	7	43798100	BLVRA	TSS200	Island	-0.000199832	-0.000350173	-4.949e-05	0.00953803	0.999992	-0.000178412	-0.000334421	-2.24033e-05	0.0253057	0.98496
cg01749249	6	43252541	TTBK1	Body	N_Shore	-0.000271787	-0.000476644	-6.69295e-05	0.00966934	0.999992	-0.000181782	-0.00036477	1.20573e-06	0.0515077	0.98496
cg01749491	2	176948693	EVX2	TSS200	N_Shore	-0.000256769	-0.000492028	-2.15097e-05	0.0326405	0.999992	-0.000185542	-0.000416633	4.55499e-05	0.11468	0.98496
cg01754780	17	36728693	SRCIN1	Body	Island	-0.000218691	-0.000389248	-4.81335e-05	0.0123309	0.999992	-0.000238024	-0.000415899	-6.01497e-05	0.00908954	0.98496
cg01756814	4	111119868	ELOVL6;ELOVL6	TSS200;TSS200	Island	0.000220892	2.81684e-05	0.000413616	0.0249735	0.999992	0.000228007	2.94968e-05	0.000426517	0.0246858	0.98496
cg01757525	1	40943386	ZNF642;ZNF642	1stExon;5'UTR	Island	0.000266152	3.4326e-05	0.000497977	0.0247373	0.999992	0.000277356	3.75903e-05	0.000517123	0.0236969	0.98496
cg01760983	22	17587971	IL17RA	Body	N_Shore	0.000378988	4.86475e-05	0.000709328	0.0248364	0.999992	0.000155916	-0.000127869	0.000439702	0.27923	0.988857
cg01761453	X	140983037	MAGEC3;MAGEC3	Body;5'UTR	NA	-0.000293841	-0.000574535	-1.3148e-05	0.0403179	0.999992	-0.00016521	-0.000408958	7.85383e-05	0.182396	0.98496
cg01762264	16	3192406	ZNF213;ZNF213	3'UTR;3'UTR	Island	0.000370578	0.000101722	0.000639433	0.00723743	0.999992	0.000415587	0.000139496	0.000691678	0.00344374	0.98496
cg01763236	1	63833110	ALG6	TSS200	Island	-0.000312991	-0.000537083	-8.88996e-05	0.00651646	0.999992	-0.000297895	-0.000532204	-6.35864e-05	0.0130866	0.98496
cg01763702	7	1199903	ZFAND2A	TSS200	Island	0.000181551	9.05319e-06	0.000354049	0.039268	0.999992	0.000186206	8.1613e-06	0.00036425	0.0405122	0.98496
cg01765529	1	27709903	CD164L2	TSS200	S_Shore	-0.000236194	-0.000456015	-1.63722e-05	0.0353956	0.999992	-0.000244963	-0.000470925	-1.90023e-05	0.0338178	0.98496
cg01766368	1	150336910	RPRD2	TSS200	Island	-0.00029841	-0.000525924	-7.08968e-05	0.0105079	0.999992	-0.00029079	-0.000527854	-5.37264e-05	0.0165801	0.98496
cg01768179	7	12727247	ARL4A;ARL4A;ARL4A;ARL4A	5'UTR;5'UTR;1stExon;5'UTR	Island	0.0002044	2.95823e-05	0.000379217	0.0222475	0.999992	0.000198566	2.30268e-05	0.000374105	0.0269095	0.98496
cg01768385	15	22960745	CYFIP1;CYFIP1	Body;Body	NA	-0.000300839	-0.000581976	-1.97021e-05	0.0361426	0.999992	-0.000142047	-0.000379639	9.55451e-05	0.239194	0.986723
cg01768446	16	89982419	NA	NA	N_Shelf	-0.000622239	-0.00122799	-1.64877e-05	0.0441588	0.999992	-0.000188343	-0.000707725	0.000331039	0.474587	0.991465
cg01768926	18	32820085	ZNF397;ZNF397	TSS1500;TSS1500	N_Shore	0.000289123	9.3506e-06	0.000568896	0.0429121	0.999992	0.000209978	-6.6672e-05	0.000486628	0.135706	0.98496
cg01770355	14	74725041	VSX2	Body	Island	0.000255626	4.83755e-05	0.000462876	0.0159869	0.999992	0.000237265	3.92523e-05	0.000435278	0.019206	0.98496
cg01771213	1	57735838	DAB1	Body	NA	0.000350585	6.34846e-05	0.000637685	0.0170479	0.999992	0.000490084	0.000204118	0.00077605	0.00091471	0.98496
cg01773185	14	74724152	VSX2	Body	N_Shore	-0.000221481	-0.000432064	-1.08984e-05	0.0394023	0.999992	-0.000281614	-0.000494193	-6.90355e-05	0.00979011	0.98496
cg01775492	1	35439960	NA	NA	N_Shelf	-0.000401474	-0.000761093	-4.18551e-05	0.0289224	0.999992	-0.000296799	-0.000650249	5.6652e-05	0.0991143	0.98496
cg01776556	4	7463234	SORCS2	Body	NA	0.000451784	0.000132134	0.000771435	0.00591938	0.999992	0.000470104	0.000134469	0.00080574	0.00638498	0.98496
cg01777678	1	3147329	PRDM16;PRDM16	Body;Body	N_Shore	-0.000311771	-0.000582665	-4.08769e-05	0.0243908	0.999992	-0.000188011	-0.000441931	6.59084e-05	0.145459	0.98496
cg01777765	16	1823191	MRPS34;NME3;EME2	TSS200;TSS1500;TSS200	Island	0.000216289	4.39495e-05	0.000388629	0.0142638	0.999992	0.00022798	5.13856e-05	0.000404575	0.0117753	0.98496
cg01778842	4	39482398	LOC401127	Body	S_Shore	0.000406615	9.8744e-05	0.000714485	0.00999406	0.999992	0.000283503	-1.76797e-05	0.000584686	0.0648402	0.98496
cg01781119	12	66859938	GRIP1	Body	NA	-0.000333436	-0.000647345	-1.95278e-05	0.0375131	0.999992	-0.000244663	-0.000532117	4.27904e-05	0.094648	0.98496
cg01781662	9	132387805	METTL11A	TSS1500	N_Shore	-0.000419042	-0.000826923	-1.11625e-05	0.0441286	0.999992	-0.000556237	-0.000974908	-0.000137567	0.00958527	0.98496
cg01784220	8	8749278	MFHAS1	1stExon	Island	0.000290501	5.83341e-07	0.000580419	0.0495468	0.999992	0.000295765	2.94118e-07	0.000591236	0.0497755	0.98496
cg01786151	1	41347977	NA	NA	N_Shore	-0.00035331	-0.000703618	-3.00138e-06	0.0480945	0.999992	-0.000312482	-0.000670372	4.54082e-05	0.086512	0.98496
cg01787834	6	31762723	VARS	Body	N_Shore	-0.000244849	-0.000459714	-2.99838e-05	0.0258073	0.999992	-0.000297471	-0.000507336	-8.76051e-05	0.00579511	0.98496
cg01788191	22	42352637	LOC339674	Body	N_Shore	0.000360426	0.000100432	0.00062042	0.0069175	0.999992	0.000434667	0.000185837	0.000683498	0.000732996	0.98496
cg01788996	2	109403045	CCDC138	TSS200	Island	0.000162597	1.96851e-05	0.000305509	0.0260389	0.999992	0.000147777	8.28259e-06	0.000287271	0.0380238	0.98496
cg01792203	6	136908630	MAP3K5	Body	NA	0.000357308	1.93169e-06	0.000712683	0.0487838	0.999992	0.000479988	0.000119048	0.000840928	0.00951941	0.98496
cg01793416	4	25823590	SEL1L3	Body	NA	-0.000287089	-0.000547622	-2.65567e-05	0.0310282	0.999992	-0.000222207	-0.000484434	4.00191e-05	0.096097	0.98496
cg01794103	15	78342494	TBC1D2B;TBC1D2B	Body;Body	NA	0.000323261	1.8723e-05	0.0006278	0.0376422	0.999992	0.000204965	-1.66787e-05	0.000426609	0.0696342	0.98496
cg01795776	1	23003462	NA	NA	Island	-0.000308216	-0.000533188	-8.32434e-05	0.00758805	0.999992	-0.000195342	-0.000413511	2.28267e-05	0.0788679	0.98496
cg01798163	X	153691946	PLXNA3	Body	N_Shore	0.000647601	0.00022231	0.00107289	0.00308592	0.999992	0.000698148	0.000253581	0.00114272	0.0023068	0.98496
cg01798589	3	36421572	STAC	TSS1500	N_Shore	0.000329199	4.36987e-05	0.000614698	0.0241285	0.999992	0.000369945	8.93302e-05	0.000650559	0.0101422	0.98496
cg01800253	22	22290866	PPM1F	Body	N_Shore	0.000360906	8.85457e-06	0.000712957	0.044581	0.999992	6.20007e-05	-0.000128053	0.000252055	0.519985	0.992272
cg01802121	14	22216296	NA	NA	NA	-0.000310916	-0.000609434	-1.23981e-05	0.0413277	0.999992	-0.000213564	-0.000492057	6.4929e-05	0.131737	0.98496
cg01802295	1	1477194	SSU72;C1orf70	3'UTR;TSS1500	S_Shore	0.00042703	0.000154985	0.000699074	0.00230743	0.999992	0.000337903	7.25262e-05	0.000603281	0.0129529	0.98496
cg01804570	5	89854830	GPR98;GPR98	Body;Body	Island	0.000179677	6.72863e-06	0.000352625	0.0418353	0.999992	0.000151614	-2.53241e-05	0.000328553	0.0924675	0.98496
cg01807131	7	73856280	NA	NA	NA	-0.000245538	-0.000426265	-6.48104e-05	0.00809284	0.999992	-0.000180593	-0.000359304	-1.88199e-06	0.047668	0.98496
cg01808736	5	219908	SDHA	Body	S_Shore	-0.00021382	-0.000421587	-6.05403e-06	0.0437697	0.999992	-0.000199287	-0.000410929	1.2355e-05	0.0647491	0.98496
cg01810875	12	54891213	NCKAP1L	TSS1500	NA	0.000272063	3.99167e-05	0.000504209	0.0219429	0.999992	0.000143394	-3.94805e-05	0.000326269	0.123336	0.98496
cg01812577	11	62689122	CHRM1	TSS200	N_Shore	-0.000180389	-0.000340958	-1.98209e-05	0.0279405	0.999992	-0.000173287	-0.000341268	-5.30594e-06	0.0432816	0.98496
cg01813033	6	132272609	CTGF	TSS200	S_Shore	-0.000203237	-0.000391384	-1.50905e-05	0.0344432	0.999992	-0.000232488	-0.000423352	-4.16234e-05	0.0173353	0.98496
cg01813672	2	240876920	NA	NA	N_Shore	0.000455916	9.84171e-05	0.000813414	0.012799	0.999992	0.000515019	0.000180647	0.000849391	0.00278095	0.98496
cg01815718	1	16053301	PLEKHM2	Body	N_Shore	0.000389535	7.79457e-05	0.000701124	0.0146365	0.999992	0.000385016	6.27424e-05	0.00070729	0.0195582	0.98496
cg01815906	1	246622633	SMYD3	Body	NA	0.000226806	6.47339e-05	0.000388877	0.00641595	0.999992	0.000167681	7.66661e-06	0.000327695	0.0401222	0.98496
cg01815912	16	2089851	NTHL1	3'UTR	S_Shore	-0.000249378	-0.000494505	-4.25106e-06	0.0462072	0.999992	-4.11298e-05	-0.000231373	0.000149114	0.669708	0.99483
cg01816615	X	112066190	AMOT;AMOT	5'UTR;1stExon	NA	-0.000278234	-0.000549382	-7.08659e-06	0.0443796	0.999992	-0.000175854	-0.000442365	9.06563e-05	0.194178	0.98496
cg01817364	5	43037411	NA	NA	Island	-0.000385425	-0.000712357	-5.84921e-05	0.0211819	0.999992	-0.000452853	-0.00078894	-0.000116765	0.00863204	0.98496
cg01817709	8	135728746	NA	NA	S_Shelf	0.000416748	8.65792e-05	0.000746916	0.0137266	0.999992	0.000428822	8.64048e-05	0.00077124	0.0144837	0.98496
cg01818151	17	46797042	NA	NA	Island	-0.00023385	-0.000460726	-6.97287e-06	0.0434485	0.999992	-0.000208235	-0.00044274	2.62703e-05	0.081345	0.98496
cg01819306	8	79716458	IL7	Body	N_Shore	0.00031567	2.28277e-05	0.000608512	0.0348153	0.999992	0.000375334	7.47806e-05	0.000675888	0.0147567	0.98496
cg01819572	3	57204530	NA	NA	S_Shore	0.000397415	0.000160473	0.000634357	0.00115762	0.999992	0.000443165	0.000202091	0.000684239	0.000390951	0.98496
cg01820213	14	104645063	KIF26A	Body	Island	-0.000167798	-0.00033279	-2.80546e-06	0.0462789	0.999992	-0.000179779	-0.000350485	-9.07258e-06	0.0391519	0.98496
cg01823541	19	2579285	GNG7	5'UTR	Island	-0.000259047	-0.000506668	-1.14256e-05	0.0404497	0.999992	-0.00032701	-0.000530072	-0.000123947	0.0017928	0.98496
cg01823663	2	176121918	NA	NA	NA	-0.000447985	-0.000884659	-1.13103e-05	0.0444275	0.999992	-0.000454635	-0.000910428	1.15697e-06	0.0505764	0.98496
cg01823853	7	27646144	HIBADH	Body	NA	0.000383943	5.71941e-05	0.000710691	0.0216019	0.999992	0.000472238	0.000148445	0.000796032	0.00455742	0.98496
cg01824410	6	30411934	NA	NA	NA	-0.000415603	-0.000828719	-2.4866e-06	0.0486548	0.999992	-0.000378099	-0.000809865	5.36682e-05	0.0855963	0.98496
cg01824948	14	102057263	NA	NA	S_Shelf	-0.000358838	-0.000644856	-7.28205e-05	0.0142953	0.999992	-0.000190243	-0.000398656	1.81707e-05	0.0732713	0.98496
cg01825872	X	67653324	OPHN1	TSS200	Island	-0.000212693	-0.000382262	-4.3123e-05	0.0143176	0.999992	-0.000218316	-0.000396718	-3.99151e-05	0.0168324	0.98496
cg01826444	1	109255376	FNDC7	TSS200	NA	0.000351652	5.65035e-05	0.0006468	0.0198712	0.999992	0.00031561	2.16079e-05	0.000609613	0.0355694	0.98496
cg01826897	4	186131639	SNX25	5'UTR	Island	-0.000253142	-0.000467561	-3.87239e-05	0.021001	0.999992	-0.000238173	-0.000454997	-2.13487e-05	0.0315633	0.98496
cg01829387	1	23810930	ASAP3;ASAP3	TSS200;TSS200	S_Shore	0.000327009	7.10347e-05	0.000582982	0.0126475	0.999992	0.000262198	7.37602e-07	0.000523658	0.049366	0.98496
cg01830271	6	31275148	NA	NA	N_Shore	0.000600047	4.47274e-05	0.00115537	0.0343878	0.999992	0.000568205	-3.36425e-06	0.00113977	0.051345	0.98496
cg01831527	12	130106865	TMEM132D	Body	NA	-0.000274452	-0.000515482	-3.34223e-05	0.0259204	0.999992	-0.000194538	-0.000438613	4.95369e-05	0.117324	0.98496
cg01831904	17	28903510	LRRC37B2	Body	Island	0.000504927	0.00011204	0.000897814	0.0121354	0.999992	0.000432462	2.26105e-05	0.000842313	0.0387829	0.98496
cg01832005	3	62304779	C3orf14	TSS1500	Island	-0.00026674	-0.000501535	-3.19452e-05	0.0262573	0.999992	-0.000246813	-0.000483025	-1.06008e-05	0.0406939	0.98496
cg01833222	3	49162453	LAMB2	Body	S_Shelf	-0.000359168	-0.000682158	-3.61775e-05	0.0295468	0.999992	-0.000223503	-0.00051149	6.44844e-05	0.12719	0.98496
cg01833771	6	143266788	HIVEP2	TSS1500	Island	0.000183123	7.56316e-06	0.000358682	0.041031	0.999992	0.000212099	3.16627e-05	0.000392536	0.021568	0.98496
cg01836906	2	192792315	NA	NA	NA	-0.000879036	-0.00173626	-2.18141e-05	0.0445203	0.999992	-0.000767309	-0.00159677	6.21546e-05	0.0695398	0.98496
cg01837969	15	38364996	NA	NA	Island	0.000231344	5.66721e-06	0.000457021	0.0445891	0.999992	0.00026543	3.04327e-05	0.000500428	0.0271323	0.98496
cg01838137	7	100796727	AP1S1	TSS1500	N_Shore	0.000208793	4.00452e-06	0.000413581	0.0457415	0.999992	0.000212418	4.64054e-07	0.000424372	0.0495074	0.98496
cg01838965	6	127396950	NA	NA	NA	-0.000339746	-0.000607128	-7.23641e-05	0.0131228	0.999992	-0.000314322	-0.000568559	-6.00843e-05	0.0157594	0.98496
cg01839742	20	62398410	ZBTB46	Body	Island	-0.000287712	-0.000566816	-8.60809e-06	0.0434269	0.999992	-0.000142086	-0.000414646	0.000130473	0.304467	0.989064
cg01839850	22	38240395	ANKRD54;MIR658	TSS200;TSS200	Island	0.00022167	3.18265e-05	0.000411514	0.0224246	0.999992	0.000219171	2.42037e-05	0.000414138	0.0278562	0.98496
cg01839898	4	6465329	PPP2R2C	Body	NA	0.00034693	2.70629e-05	0.000666796	0.0337264	0.999992	0.000403953	8.19485e-05	0.000725957	0.014319	0.98496
cg01841312	10	38069945	NA	NA	Island	-0.000528245	-0.000957521	-9.89697e-05	0.0162288	0.999992	-0.000556074	-0.0010066	-0.000105553	0.0159291	0.98496
cg01841415	9	138679528	KCNT1	Body	N_Shore	-0.000298479	-0.000555803	-4.1154e-05	0.0233124	0.999992	-0.000172762	-0.000409604	6.40789e-05	0.151484	0.98496
cg01843264	12	133036016	NA	NA	NA	0.000322156	3.20416e-05	0.00061227	0.0297726	0.999992	0.000444699	0.00018209	0.000707307	0.00104705	0.98496
cg01848115	21	47052151	NA	NA	N_Shore	0.000776198	0.000240176	0.00131222	0.00483263	0.999992	0.000538934	2.79772e-05	0.00104989	0.0388581	0.98496
cg01849466	14	104193079	ZFYVE21	Body	N_Shore	-0.000800521	-0.00142918	-0.000171868	0.0129306	0.999992	-0.000502868	-0.00107556	6.98237e-05	0.0847591	0.98496
cg01850334	2	101667004	TBC1D8	Body	NA	-0.000352145	-0.000635953	-6.83369e-05	0.0153793	0.999992	-0.00030671	-0.000595491	-1.79283e-05	0.0375423	0.98496
cg01850889	2	130636190	NA	NA	NA	-0.00021151	-0.000421497	-1.52346e-06	0.0483824	0.999992	-0.000136667	-0.000345147	7.18131e-05	0.197083	0.98496
cg01851399	12	33050217	PKP2;PKP2	TSS1500;TSS1500	S_Shore	-0.00028293	-0.000527919	-3.79416e-05	0.0239111	0.999992	-0.000330976	-0.000569195	-9.27569e-05	0.00681055	0.98496
cg01852238	20	33596631	TRPC4AP;TRPC4AP	Body;Body	NA	-0.000311256	-0.00059522	-2.72924e-05	0.031913	0.999992	-0.000221632	-0.000510562	6.72982e-05	0.131626	0.98496
cg01853638	2	206951158	INO80D	TSS1500	S_Shore	0.000333323	6.35855e-05	0.00060306	0.0157938	0.999992	0.000207754	-5.60283e-05	0.000471537	0.121692	0.98496
cg01854967	2	863946	NA	NA	Island	-0.0010074	-0.00193921	-7.55922e-05	0.0342925	0.999992	-0.00121623	-0.00217301	-0.000259448	0.0131013	0.98496
cg01855245	16	71509113	ZNF19	Body	NA	0.000291754	8.62346e-06	0.000574884	0.043504	0.999992	0.000350923	7.02342e-05	0.000631612	0.014647	0.98496
cg01855601	7	44965393	NA	NA	NA	-0.000440176	-0.000798329	-8.2023e-05	0.0163597	0.999992	-0.000305329	-0.000666568	5.59094e-05	0.0969386	0.98496
cg01856007	11	44547426	NA	NA	NA	-0.000179826	-0.0003575	-2.15117e-06	0.0473255	0.999992	-0.000162147	-0.000336955	1.26614e-05	0.0687971	0.98496
cg01856645	5	78365647	DMGDH;BHMT2	TSS200;Body	Island	-0.000406178	-0.000803511	-8.8443e-06	0.0451775	0.999992	-0.00042955	-0.000835628	-2.34714e-05	0.0383065	0.98496
cg01858764	11	118862530	NA	NA	NA	-0.000257136	-0.000495991	-1.82809e-05	0.0350511	0.999992	-0.000153181	-0.000392176	8.58147e-05	0.207187	0.98496
cg01859460	19	2273050	OAZ1	Body	Island	0.000316565	8.13056e-06	0.000624999	0.0443336	0.999992	0.000113919	-0.00013417	0.000362008	0.365508	0.98927
cg01862523	6	71123290	FAM135A;FAM135A;FAM135A;FAM135A	1stExon;1stExon;5'UTR;5'UTR	Island	0.000201876	1.95054e-05	0.000384247	0.0302819	0.999992	0.000210634	2.13439e-05	0.000399923	0.02945	0.98496
cg01864178	20	44662890	SLC12A5;SLC12A5	Body;Body	S_Shore	-0.000262307	-0.000513025	-1.15892e-05	0.0404342	0.999992	-0.000244205	-0.000506805	1.83958e-05	0.0680978	0.98496
cg01864982	19	54409631	PRKCG	Body	N_Shore	0.000273524	2.74947e-05	0.000519554	0.0295835	0.999992	0.000274275	2.50832e-05	0.000523466	0.0312301	0.98496
cg01865114	16	84066115	SLC38A8	Body	NA	-0.000258118	-0.000515143	-1.09181e-06	0.0490474	0.999992	-0.000358503	-0.00061857	-9.84364e-05	0.00724567	0.98496
cg01866022	22	29199247	NA	NA	S_Shelf	-0.00026362	-0.00052619	-1.04949e-06	0.0491032	0.999992	-0.000204599	-0.000468271	5.90725e-05	0.12725	0.98496
cg01866367	2	64217298	VPS54;VPS54	5'UTR;5'UTR	NA	-0.000203577	-0.000401498	-5.65582e-06	0.0438833	0.999992	-0.000154888	-0.000357067	4.72898e-05	0.132116	0.98496
cg01868379	4	1103640	RNF212;RNF212	Body;Body	N_Shelf	-0.000316433	-0.000594498	-3.83671e-05	0.0260086	0.999992	-0.000150368	-0.000391942	9.12059e-05	0.220515	0.985498
cg01869273	2	112656949	MERTK	Body	S_Shore	0.000223627	3.2932e-05	0.000414322	0.02186	0.999992	0.000194972	-1.02241e-06	0.000390966	0.0511905	0.98496
cg01869765	X	47862977	ZNF182;ZNF182;SPACA5	5'UTR;5'UTR;TSS1500	N_Shore	-0.000247566	-0.000455992	-3.91391e-05	0.0202462	0.999992	-0.000275913	-0.000491606	-6.02193e-05	0.0125492	0.98496
cg01870681	6	29933925	NA	NA	NA	0.000281922	8.39718e-05	0.000479872	0.00555819	0.999992	0.000290054	8.5417e-05	0.000494691	0.00579601	0.98496
cg01871631	8	129807058	NA	NA	NA	0.000336857	0.000116106	0.000557609	0.00302544	0.999992	0.000327808	9.73586e-05	0.000558257	0.00562808	0.98496
cg01872593	14	54446260	NA	NA	NA	0.000293968	3.5983e-05	0.000551953	0.0258162	0.999992	0.000334427	8.61627e-05	0.000582691	0.00864964	0.98496
cg01873391	8	98657960	MTDH	Body	S_Shore	0.000322001	2.26473e-05	0.000621355	0.0351984	0.999992	0.000190089	-0.0001075	0.000487678	0.208722	0.98496
cg01874309	14	73954360	HEATR4	Body	N_Shelf	0.00032961	6.95585e-06	0.000652264	0.0453231	0.999992	0.000407688	8.55548e-05	0.000729822	0.0134981	0.98496
cg01874697	10	106401517	SORCS3	1stExon	Island	0.000277339	6.21279e-05	0.00049255	0.011907	0.999992	0.000245147	2.53098e-05	0.000464984	0.0291115	0.98496
cg01876612	16	85045424	ZDHHC7;ZDHHC7	TSS1500;TSS1500	Island	0.000190225	1.94879e-05	0.000360963	0.0292415	0.999992	0.000209386	3.16693e-05	0.000387102	0.0212725	0.98496
cg01878807	14	24422368	DHRS4;C14orf167;C14orf167;C14orf167;C14orf167	TSS1500;Body;Body;Body;Body	N_Shore	0.000346148	2.71062e-05	0.000665189	0.0336692	0.999992	0.000147884	-0.000138731	0.000434499	0.309424	0.989064
cg01881993	7	66205003	RABGEF1	TSS1500	N_Shore	0.000343811	7.5227e-05	0.000612395	0.012473	0.999992	0.000313017	3.94259e-05	0.000586608	0.0252426	0.98496
cg01882498	4	83934956	LIN54	TSS1500	S_Shore	-0.000521667	-0.000966908	-7.6426e-05	0.0219757	0.999992	-0.000531928	-0.000996676	-6.71805e-05	0.0251866	0.98496
cg01883195	6	117802401	DCBLD1	TSS1500	N_Shore	-0.000305929	-0.000557276	-5.45832e-05	0.0174028	0.999992	-0.000323773	-0.000579963	-6.7582e-05	0.0136278	0.98496
cg01885559	2	8976797	KIDINS220	5'UTR	N_Shore	0.000422507	9.27407e-05	0.000752273	0.0123963	0.999992	0.000270222	-2.2252e-05	0.000562696	0.0698828	0.98496
cg01888561	17	75136439	SEC14L1;SEC14L1;SEC14L1;SEC14L1	TSS1500;TSS1500;TSS1500;TSS1500	Island	-0.000256841	-0.000425176	-8.85059e-05	0.00302883	0.999992	-0.000246271	-0.000412032	-8.05089e-05	0.00387471	0.98496
cg01890546	7	884588	UNC84A;UNC84A	Body;Body	N_Shelf	0.000270921	3.82918e-05	0.000503551	0.022771	0.999992	0.000251947	1.32522e-05	0.000490642	0.0387189	0.98496
cg01894875	1	2121521	C1orf86;LOC100128003;C1orf86	Body;Body;Body	Island	0.000493173	2.97413e-05	0.000956604	0.0371664	0.999992	0.000375656	-0.000103546	0.000854857	0.123428	0.98496
cg01895374	17	64536954	PRKCA	Body	NA	-0.000341454	-0.000641943	-4.0964e-05	0.0262224	0.999992	-0.00021072	-0.000484145	6.27059e-05	0.129845	0.98496
cg01895992	6	151671966	AKAP12;AKAP12	Body;Body	NA	-0.000366004	-0.000720056	-1.19522e-05	0.0428454	0.999992	-0.000173514	-0.000437115	9.00867e-05	0.195251	0.98496
cg01899624	5	81082946	NA	NA	NA	-0.000369776	-0.000663111	-7.64403e-05	0.013847	0.999992	-0.000327403	-0.000615044	-3.97611e-05	0.0259884	0.98496
cg01899937	4	185723505	ACSL1	Body	N_Shore	0.000433805	9.84787e-05	0.000769131	0.0115887	0.999992	0.000257017	-2.42963e-05	0.00053833	0.0730171	0.98496
cg01900832	20	50385371	ATP9A	TSS1500	S_Shore	-0.000202736	-0.000396843	-8.62817e-06	0.0407699	0.999992	-0.000232018	-0.000430109	-3.3927e-05	0.0220319	0.98496
cg01901089	4	75862195	PARM1	Body	S_Shelf	-0.00029385	-0.000582113	-5.58644e-06	0.0457782	0.999992	-0.000277703	-0.000574688	1.92809e-05	0.0666091	0.98496
cg01901101	1	9486939	NA	NA	N_Shore	0.000282988	7.53829e-05	0.000490594	0.00789029	0.999992	0.000218834	2.5226e-05	0.000412442	0.0270267	0.98496
cg01903374	1	151129844	TNFAIP8L2	5'UTR	NA	-0.000234013	-0.000443713	-2.43136e-05	0.028985	0.999992	-0.000236677	-0.000453805	-1.95484e-05	0.0328698	0.98496
cg01905690	14	56524388	NA	NA	NA	0.000479808	0.000139007	0.000820609	0.00611035	0.999992	0.00049779	0.000149839	0.000845741	0.00536697	0.98496
cg01905809	15	41136616	SPINT1;SPINT1;SPINT1	TSS200;5'UTR;5'UTR	Island	-0.000195212	-0.000385025	-5.39784e-06	0.0439114	0.999992	-0.000164676	-0.000362593	3.32416e-05	0.102209	0.98496
cg01906170	17	43969268	LOC100128977	Body	N_Shelf	0.000432973	8.0886e-05	0.00078506	0.0162985	0.999992	0.00048434	0.00013778	0.0008309	0.00649872	0.98496
cg01906905	1	41844038	NA	NA	N_Shelf	-0.000255642	-0.00047047	-4.08142e-05	0.0200198	0.999992	-0.000292862	-0.000514953	-7.07719e-05	0.0101241	0.98496
cg01907005	19	4517804	PLIN4	TSS200	NA	0.000327464	1.75664e-06	0.000653171	0.0487932	0.999992	0.00051014	0.000206315	0.000813964	0.00115055	0.98496
cg01907085	15	99602004	NA	NA	N_Shore	-0.000207213	-0.000390009	-2.44169e-05	0.0265812	0.999992	-0.000182748	-0.000365923	4.27619e-07	0.0505298	0.98496
cg01908338	1	2984525	FLJ42875;PRDM16;PRDM16;FLJ42875	TSS1500;TSS1500;TSS1500;TSS1500	Island	-0.000230116	-0.000445314	-1.49188e-05	0.036272	0.999992	-0.000268623	-0.000480892	-5.6354e-05	0.0135056	0.98496
cg01909103	12	129572610	TMEM132D	Body	NA	-0.000653704	-0.0012447	-6.27069e-05	0.0304073	0.999992	-0.0005933	-0.00119672	1.01168e-05	0.0539119	0.98496
cg01910249	15	52821541	MYO5A;MYO5A	TSS1500;TSS1500	Island	0.000185066	2.1276e-05	0.000348857	0.0270676	0.999992	0.000220317	5.14801e-05	0.000389153	0.0109164	0.98496
cg01910741	6	36843333	PPIL1	TSS1500	S_Shore	0.000320373	7.332e-05	0.000567426	0.0113951	0.999992	0.000199471	-2.31572e-05	0.000422099	0.0786661	0.98496
cg01912298	17	4872499	CAMTA2;CAMTA2;CAMTA2;CAMTA2;SPAG7	Body;Body;Body;Body;TSS1500	S_Shore	0.000236114	2.08069e-05	0.00045142	0.0318321	0.999992	0.000254891	3.32019e-05	0.000476579	0.0245414	0.98496
cg01915019	5	112823370	MCC	Body	Island	0.000513715	0.000124609	0.000902822	0.0100209	0.999992	0.000604275	0.000203797	0.00100475	0.00336882	0.98496
cg01916066	X	117032390	KLHL13;KLHL13;KLHL13;KLHL13;KLHL13;KLHL13	3'UTR;3'UTR;3'UTR;3'UTR;3'UTR;3'UTR	NA	-0.000254067	-0.000489729	-1.84044e-05	0.0347914	0.999992	-0.000147548	-0.000367107	7.20108e-05	0.186123	0.98496
cg01919895	14	51027051	ATL1;ATL1;ATL1	Body;Body;Body	Island	-0.000210059	-0.000364274	-5.58436e-05	0.00793454	0.999992	-0.000183132	-0.000341387	-2.48766e-05	0.0236479	0.98496
cg01921845	14	105238643	AKT1;AKT1;AKT1	Body;Body;Body	N_Shore	-0.000590655	-0.00108153	-9.97797e-05	0.0187002	0.999992	-0.000678602	-0.0011783	-0.000178902	0.00813459	0.98496
cg01922936	5	100239017	ST8SIA4;ST8SIA4	TSS200;TSS200	Island	-0.000186576	-0.000356534	-1.66183e-05	0.0316574	0.999992	-0.000209351	-0.000385077	-3.36239e-05	0.0198958	0.98496
cg01923099	11	2889875	KCNQ1DN	TSS1500	N_Shore	-0.000331943	-0.000547873	-0.000116014	0.00282212	0.999992	-0.0003362	-0.000538452	-0.000133948	0.0012838	0.98496
cg01923873	4	154049200	NA	NA	NA	0.000231435	2.37601e-05	0.000439111	0.0292029	0.999992	0.000169678	-4.04991e-05	0.000379856	0.112716	0.98496
cg01924084	5	145721152	NA	NA	N_Shore	-0.000332282	-0.000634443	-3.01216e-05	0.031367	0.999992	-0.000232383	-0.000540378	7.56124e-05	0.138022	0.98496
cg01924448	9	14313043	NFIB	Body	Island	-0.000294585	-0.00050849	-8.0679e-05	0.0072862	0.999992	-0.000296355	-0.000514558	-7.81512e-05	0.00812832	0.98496
cg01924715	7	66020969	LOC493754	Body	N_Shore	0.000431714	0.000109306	0.000754122	0.00903046	0.999992	0.000513873	0.000179865	0.000847881	0.00281112	0.98496
cg01926906	8	65499701	NA	NA	N_Shore	0.000322113	4.9824e-05	0.000594402	0.020748	0.999992	0.000366332	8.20767e-05	0.000650588	0.0119188	0.98496
cg01927741	9	140145116	C9orf173	TSS1500	NA	-0.000323099	-0.000633506	-1.26924e-05	0.0414514	0.999992	-3.04649e-05	-0.00024393	0.000183	0.778229	0.996749
cg01930719	16	67575562	FAM65A	Body	S_Shelf	0.000402265	2.85003e-05	0.00077603	0.0350984	0.999992	0.000313453	-3.13196e-05	0.000658226	0.0744162	0.98496
cg01931100	7	1544261	INTS1	TSS1500	Island	0.00022504	5.16543e-05	0.000398426	0.0113249	0.999992	0.000253765	7.43312e-05	0.000433199	0.00590284	0.98496
cg01931958	12	1099117	ERC1;ERC1;ERC1;ERC1;ERC1	TSS1500;TSS1500;TSS1500;TSS1500;TSS1500	N_Shore	0.000285546	2.46694e-05	0.000546423	0.032152	0.999992	0.000252655	2.29127e-05	0.000482398	0.0313702	0.98496
cg01936653	14	94752574	SERPINA10;SERPINA10	Body;Body	NA	0.000327936	8.10052e-06	0.000647772	0.044545	0.999992	0.000443145	0.000159103	0.000727187	0.00245909	0.98496
cg01937267	1	42387288	NA	NA	S_Shelf	-0.000331734	-0.000638369	-2.5099e-05	0.0341734	0.999992	-0.000214157	-0.000517162	8.88478e-05	0.164512	0.98496
cg01938973	14	44004437	NA	NA	NA	0.000398397	0.00011928	0.000677514	0.00545735	0.999992	0.000351799	6.50263e-05	0.000638572	0.0165698	0.98496
cg01939414	2	103353548	MFSD9	TSS1500	S_Shore	-0.00019755	-0.000392413	-2.68686e-06	0.0469639	0.999992	-0.000204043	-0.000407865	-2.20981e-07	0.0497555	0.98496
cg01941274	14	50234650	KLHDC2	TSS200	Island	-0.000241405	-0.000437849	-4.49605e-05	0.0163721	0.999992	-0.000196262	-0.000393324	7.99295e-07	0.0509236	0.98496
cg01941403	6	99293292	NA	NA	Island	-0.000218142	-0.000416496	-1.97867e-05	0.0313568	0.999992	-0.000165848	-0.000367246	3.55511e-05	0.105755	0.98496
cg01948978	1	203712327	ATP2B4;ATP2B4	3'UTR;3'UTR	NA	0.000429753	5.4352e-05	0.000805153	0.025145	0.999992	0.000146337	-9.34579e-05	0.000386131	0.22964	0.986216
cg01949353	4	101904283	NA	NA	NA	-0.000367539	-0.000717666	-1.74112e-05	0.0397776	0.999992	-0.000288037	-0.000639196	6.31223e-05	0.107118	0.98496
cg01951671	13	70681017	KLHL1;ATXN8OS	Body;TSS1500	N_Shore	-0.000362433	-0.000694528	-3.03381e-05	0.0326525	0.999992	-0.000369835	-0.000708918	-3.07518e-05	0.0327659	0.98496
cg01951696	6	42162796	GUCA1B	TSS200	NA	0.000187422	1.32229e-06	0.000373521	0.0484153	0.999992	0.000148043	-4.51538e-05	0.00034124	0.132025	0.98496
cg01953317	2	55642894	CCDC88A;CCDC88A	Body;Body	N_Shelf	-0.000462746	-0.000901364	-2.41278e-05	0.0388056	0.999992	-0.000283418	-0.000639531	7.26953e-05	0.117861	0.98496
cg01962969	21	37442104	CBR1	TSS200	N_Shore	0.000802472	0.000448257	0.00115669	1.51767e-05	0.999992	0.00079953	0.000433157	0.0011659	3.01298e-05	0.98496
cg01963035	5	90075932	GPR98;GPR98	Body;Body	NA	-0.000658196	-0.00121812	-9.82741e-05	0.0215502	0.999992	-0.000656652	-0.00121486	-9.84386e-05	0.0214735	0.98496
cg01963224	14	71791671	NA	NA	S_Shelf	0.000406713	7.94804e-05	0.000733946	0.0152099	0.999992	0.000146795	-0.000118235	0.000411825	0.275357	0.988857
cg01966277	7	82435009	PCLO	Body	NA	0.000464646	0.00020836	0.000720931	0.000462497	0.999992	0.000270172	5.56875e-05	0.000484656	0.0139332	0.98496
cg01966922	11	84028562	DLG2;DLG2	Body;Body	NA	0.000371736	9.35384e-05	0.000649933	0.00917219	0.999992	0.000436738	0.000151036	0.000722441	0.00298647	0.98496
cg01969796	4	750851	PCGF3	Body	N_Shore	0.000449014	0.000138496	0.000759533	0.00489153	0.999992	0.000498258	0.000177575	0.00081894	0.00255868	0.98496
cg01971813	1	155265180	PKLR;PKLR	Body;Body	Island	0.000382931	6.88833e-05	0.000696978	0.0172069	0.999992	0.000284367	-3.07859e-05	0.000599519	0.0765996	0.98496
cg01972071	7	136849018	NA	NA	N_Shore	-0.00033998	-0.000672884	-7.07624e-06	0.045386	0.999992	-0.000244598	-0.000528135	3.89392e-05	0.0903078	0.98496
cg01973164	16	89972593	TCF25	Body	NA	-0.00026745	-0.000533467	-1.43287e-06	0.0487947	0.999992	-0.000252454	-0.000522076	1.71679e-05	0.066251	0.98496
cg01973394	15	82335947	MEX3B	Body	Island	0.000272065	3.89549e-06	0.000540235	0.0468059	0.999992	0.000302135	5.59241e-05	0.000548347	0.0165364	0.98496
cg01974292	9	96009796	WNK2	Body	N_Shore	-0.000340228	-0.000651766	-2.86908e-05	0.0325364	0.999992	-0.000147728	-0.000388945	9.34893e-05	0.227998	0.986149
cg01975093	11	62474759	BSCL2;GNG3;BSCL2;BSCL2;BSCL2	5'UTR;TSS1500;5'UTR;1stExon;TSS1500	S_Shore	0.000310357	1.96642e-05	0.00060105	0.0365617	0.999992	0.000272734	-1.77208e-05	0.00056319	0.0654922	0.98496
cg01975495	7	100779017	SERPINE1;SERPINE1	Body;Body	NA	-0.000252313	-0.000502759	-1.86593e-06	0.0483394	0.999992	-0.000251153	-0.000511863	9.55752e-06	0.0588856	0.98496
cg01982833	12	27174596	MED21	TSS1500	N_Shore	0.000461023	1.81935e-05	0.000903852	0.0414138	0.999992	8.02219e-05	-0.000205998	0.000366442	0.580357	0.992537
cg01985619	6	170151609	TCTE3;C6orf70;TCTE3	5'UTR;TSS200;1stExon	Island	0.000178388	1.48547e-06	0.00035529	0.0481318	0.999992	0.000204309	2.25003e-05	0.000386117	0.0279088	0.98496
cg01986131	17	42092588	TMEM101	TSS1500	S_Shore	0.000227913	3.22653e-05	0.000423561	0.0227354	0.999992	0.000149605	-4.422e-05	0.00034343	0.129258	0.98496
cg01991752	14	101014148	BEGAIN;BEGAIN	Body;Body	S_Shore	0.000604204	0.000187952	0.00102045	0.00473481	0.999992	0.000468841	8.06156e-05	0.000857067	0.018297	0.98496
cg01992590	17	48277042	COL1A1	Body	Island	-0.000693333	-0.00134942	-3.72478e-05	0.0384854	0.999992	-0.000758045	-0.0014334	-8.26895e-05	0.0280899	0.98496
cg01992890	3	72897260	SHQ1	Body	Island	0.000206887	5.44861e-06	0.000408325	0.0441934	0.999992	0.000242898	4.06788e-05	0.000445118	0.0189191	0.98496
cg01993797	14	19964024	NA	NA	S_Shelf	0.00026565	2.95693e-05	0.00050173	0.0276935	0.999992	0.00028343	4.49312e-05	0.000521928	0.0201978	0.98496
cg01994275	7	8480586	NXPH1	Body	N_Shore	-0.000316414	-0.00059137	-4.14577e-05	0.024405	0.999992	-0.000301365	-0.000585709	-1.7021e-05	0.0379371	0.98496
cg01994513	15	91260603	BLM;BLM	5'UTR;1stExon	Island	0.000179878	8.1371e-06	0.000351619	0.0402165	0.999992	0.000211	3.4656e-05	0.000387343	0.0193748	0.98496
cg01994542	14	103800472	EIF5;EIF5	TSS1500;TSS200	Island	-0.000256686	-0.000464289	-4.90835e-05	0.0157359	0.999992	-0.000204204	-0.000419829	1.14217e-05	0.0632456	0.98496
cg01994779	16	75033384	ZNRF1;ZNRF1	1stExon;5'UTR	Island	-0.000329844	-0.00063231	-2.73778e-05	0.0327843	0.999992	-0.000405025	-0.000716607	-9.34441e-05	0.0112185	0.98496
cg01995513	7	24612568	MPP6	TSS1500	NA	-0.000240939	-0.000465786	-1.60914e-05	0.0358888	0.999992	-0.000213972	-0.000447315	1.93716e-05	0.0719837	0.98496
cg01996723	X	139592127	NA	NA	N_Shore	0.000271154	3.31601e-05	0.000509148	0.0258348	0.999992	0.000243406	4.27048e-07	0.000486385	0.0496042	0.98496
cg01996909	X	54824861	ITIH5L	TSS200	NA	0.000299679	3.29917e-05	0.000566367	0.0279039	0.999992	0.000285863	1.49047e-05	0.000556822	0.0388121	0.98496
cg01998606	2	145161543	ZEB2;ZEB2	Body;Body	NA	0.000460266	0.00016426	0.000756273	0.00253023	0.999992	0.000353757	8.95921e-05	0.000617921	0.00903941	0.98496
cg02001899	7	100420109	EPHB4	Body	N_Shore	-0.000303429	-0.000589423	-1.7435e-05	0.0377341	0.999992	-0.000162206	-0.000423662	9.92495e-05	0.222034	0.985714
cg02003184	19	51324465	KLK1	Body	S_Shelf	-0.000237763	-0.000450789	-2.4738e-05	0.0289592	0.999992	-0.000212494	-0.000422333	-2.65453e-06	0.04721	0.98496
cg02005755	7	135412849	SLC13A4;SLC13A4	5'UTR;1stExon	NA	-0.000334897	-0.000600496	-6.92983e-05	0.0138231	0.999992	-0.000253085	-0.000487535	-1.86341e-05	0.0345711	0.98496
cg02005758	3	128454730	RAB7A	5'UTR	NA	0.000271746	1.78537e-05	0.000525637	0.0361015	0.999992	0.000257717	6.15083e-06	0.000509283	0.044728	0.98496
cg02007381	6	42018347	TAF8	Body	Island	-0.00021796	-0.00042315	-1.27706e-05	0.037508	0.999992	-0.000232515	-0.000446259	-1.87705e-05	0.0332206	0.98496
cg02007567	16	10912696	FAM18A	TSS200	Island	-0.000243394	-0.000443588	-4.32003e-05	0.0175272	0.999992	-0.000199655	-0.000391538	-7.77211e-06	0.0415304	0.98496
cg02008279	5	19288674	NA	NA	NA	0.000182531	2.4049e-05	0.000341012	0.0242875	0.999992	0.000181911	1.75319e-05	0.000346291	0.0303365	0.98496
cg02008544	8	22926600	TNFRSF10B;TNFRSF10B;TNFRSF10B;TNFRSF10B;TNFRSF10B	5'UTR;1stExon;5'UTR;Body;1stExon	Island	-0.000256239	-0.000451704	-6.07742e-05	0.010548	0.999992	-0.000271201	-0.000466875	-7.55279e-05	0.00694349	0.98496
cg02009673	19	15135205	NA	NA	S_Shelf	0.000356118	9.90408e-05	0.000613195	0.00695816	0.999992	0.00033538	6.91213e-05	0.000601639	0.0139357	0.98496
cg02010442	X	107335011	ATG4A;PSMD10;ATG4A;PSMD10;ATG4A;ATG4A	1stExon;TSS200;1stExon;TSS200;5'UTR;5'UTR	Island	-0.000224587	-0.000432756	-1.64179e-05	0.0346637	0.999992	-0.000221255	-0.000439625	-2.88471e-06	0.0470896	0.98496
cg02011489	3	185216311	TMEM41A	Body	Island	-0.000269846	-0.000503488	-3.62042e-05	0.0239009	0.999992	-0.000270147	-0.000502412	-3.78817e-05	0.0229579	0.98496
cg02012731	2	70994802	ADD2;ADD2;ADD2;ADD2;ADD2	5'UTR;5'UTR;5'UTR;5'UTR;5'UTR	Island	-0.000261024	-0.000476951	-4.50963e-05	0.0181692	0.999992	-0.000231692	-0.000454805	-8.57893e-06	0.0419282	0.98496
cg02014085	X	54097113	FAM120C	3'UTR	NA	-0.000334953	-0.000663835	-6.07112e-06	0.0459715	0.999992	-0.000232941	-0.000555603	8.97199e-05	0.155707	0.98496
cg02015280	7	134671225	AGBL3	TSS200	Island	-0.000230575	-0.000431635	-2.95141e-05	0.0248949	0.999992	-0.000237793	-0.000443178	-3.24083e-05	0.0235769	0.98496
cg02016178	16	3628416	NLRC3	TSS1500	NA	0.00025565	1.95362e-05	0.000491763	0.0340287	0.999992	0.000158069	-4.1613e-05	0.00035775	0.119824	0.98496
cg02016642	12	108127402	PRDM4	3'UTR	NA	-0.0003832	-0.000737611	-2.87891e-05	0.0342751	0.999992	-0.000163445	-0.000428872	0.000101982	0.225474	0.986149
cg02018101	14	64320521	SYNE2;SYNE2	5'UTR;5'UTR	Island	-0.000181779	-0.000360238	-3.32058e-06	0.0459405	0.999992	-0.000185268	-0.000364985	-5.55067e-06	0.0434219	0.98496
cg02020319	19	532355	CDC34	Body	Island	-0.000293934	-0.000561345	-2.65228e-05	0.0314434	0.999992	-0.000262869	-0.000532167	6.42954e-06	0.055647	0.98496
cg02020616	1	33744259	ZNF362	Body	N_Shore	0.000372406	5.40689e-05	0.000690742	0.0221768	0.999992	0.00044212	0.000128084	0.000756156	0.00612477	0.98496
cg02021606	21	44845925	SIK1	Body	NA	-0.000216862	-0.000418256	-1.54691e-05	0.0350052	0.999992	-0.000192193	-0.000399429	1.50432e-05	0.0688442	0.98496
cg02021895	11	34097909	CAPRIN1;CAPRIN1	Body;Body	NA	-0.000390962	-0.000718258	-6.36673e-05	0.0195598	0.999992	-0.000425659	-0.000768112	-8.32066e-05	0.0152185	0.98496
cg02022181	7	1063891	C7orf50;C7orf50;MIR339;C7orf50	Body;Body;TSS1500;Body	S_Shore	0.000329162	0.000123438	0.000534885	0.00190619	0.999992	0.000202368	3.57348e-05	0.000369001	0.0176646	0.98496
cg02023043	7	45129337	NACAD	TSS1500	S_Shore	0.000279923	7.6218e-05	0.000483627	0.0074119	0.999992	0.000253125	4.59683e-05	0.000460281	0.0169942	0.98496
cg02023717	17	37846697	ERBB2	5'UTR	S_Shelf	-0.000310321	-0.000607535	-1.31064e-05	0.0408371	0.999992	-0.000250309	-0.000539161	3.85422e-05	0.0888761	0.98496
cg02024077	7	145812871	CNTNAP2	TSS1500	N_Shore	-0.000175194	-0.000337643	-1.27451e-05	0.0347319	0.999992	-0.000104488	-0.000263149	5.4173e-05	0.195038	0.98496
cg02025573	17	26972480	KIAA0100	TSS1500	Island	-0.000244673	-0.000419437	-6.99097e-05	0.00639352	0.999992	-0.000246455	-0.000424957	-6.79539e-05	0.00715619	0.98496
cg02026253	3	196045283	TCTEX1D2	TSS200	Island	-0.000181713	-0.000349777	-1.36494e-05	0.0342776	0.999992	-0.00015298	-0.000322847	1.68867e-05	0.0771583	0.98496
cg02029091	6	166756042	SFT2D1	TSS200	Island	-0.000168918	-0.000332644	-5.19265e-06	0.043252	0.999992	-0.000153724	-0.000322223	1.47746e-05	0.0734265	0.98496
cg02030929	16	29676003	SPN;SPN	Body;Body	Island	-0.00027372	-0.000483209	-6.42307e-05	0.0108003	0.999992	-0.000276738	-0.000488519	-6.49577e-05	0.010809	0.98496
cg02031121	15	52331471	MAPK6	5'UTR	NA	-0.000496933	-0.000900372	-9.34943e-05	0.0161277	0.999992	-0.000403334	-0.00081214	5.47216e-06	0.0531031	0.98496
cg02034720	5	41925147	FBXO4;FBXO4	TSS1500;TSS1500	N_Shore	-0.000251587	-0.000449267	-5.39074e-05	0.0129785	0.999992	-0.000171509	-0.000372071	2.9054e-05	0.093124	0.98496
cg02035565	15	75214453	COX5A	3'UTR	NA	0.000378445	2.95333e-05	0.000727357	0.0337204	0.999992	0.000450306	8.82289e-05	0.000812383	0.0151622	0.98496
cg02035751	1	206729099	RASSF5;RASSF5;RASSF5	Body;TSS1500;Body	N_Shore	-0.000530347	-0.000921235	-0.00013946	0.00817662	0.999992	-0.000261138	-0.000521703	-5.72302e-07	0.0495058	0.98496
cg02038213	2	95662442	NA	NA	N_Shore	-0.000208639	-0.000398534	-1.87451e-05	0.0315149	0.999992	-0.000189716	-0.000371708	-7.72301e-06	0.0411592	0.98496
cg02039712	15	65425874	PDCD7	1stExon	Island	-0.000271783	-0.000471522	-7.20446e-05	0.00799836	0.999992	-0.000203326	-0.000401083	-5.5681e-06	0.0439718	0.98496
cg02041677	10	121771263	NA	NA	Island	-0.000314036	-0.000612408	-1.56626e-05	0.039266	0.999992	-0.000346584	-0.00065737	-3.57978e-05	0.0291037	0.98496
cg02041869	8	18028071	NAT1	5'UTR	NA	-0.000316505	-0.000597714	-3.52958e-05	0.0276577	0.999992	-0.000253608	-0.000545725	3.85079e-05	0.0882911	0.98496
cg02042936	12	110483115	C12orf76	Body	N_Shelf	-0.000244101	-0.000486835	-1.36761e-06	0.0487399	0.999992	-0.00028445	-0.000535139	-3.37611e-05	0.0264495	0.98496
cg02043159	4	134070235	PCDH10;PCDH10	TSS1500;TSS1500	Island	-0.000205396	-0.000384038	-2.67537e-05	0.0245293	0.999992	-0.00020359	-0.000387082	-2.00973e-05	0.0299165	0.98496
cg02043373	3	157155811	VEPH1;VEPH1;PTX3;VEPH1	Body;Body;Body;Body	Island	-0.000199369	-0.00038896	-9.77742e-06	0.039436	0.999992	-0.000202271	-0.000395258	-9.28346e-06	0.0400863	0.98496
cg02044612	11	67772000	UNC93B1	TSS1500	S_Shore	0.000317659	4.49882e-05	0.00059033	0.0227267	0.999992	0.000294941	2.82156e-05	0.000561667	0.0304647	0.98496
cg02045451	10	45939159	ALOX5	Body	Island	-0.000327361	-0.000653339	-1.38383e-06	0.049048	0.999992	-0.000275786	-0.000612896	6.13238e-05	0.108036	0.98496
cg02048412	16	4421654	VASN;CORO7	TSS200;Body	Island	0.000210674	1.04272e-06	0.000420306	0.0488861	0.999992	0.000206107	5.64064e-08	0.000412158	0.0499382	0.98496
cg02049472	2	177466316	MIR1246	TSS1500	NA	0.00028426	2.11952e-05	0.000547325	0.0343834	0.999992	0.000357798	9.86181e-05	0.000616978	0.00716395	0.98496
cg02051941	14	54954596	GMFB	Body	N_Shore	0.000253451	5.95794e-05	0.000447322	0.0107585	0.999992	0.000151349	-1.66038e-05	0.000319302	0.0769794	0.98496
cg02052242	12	3281658	TSPAN9;TSPAN9	5'UTR;5'UTR	NA	-0.000469071	-0.000807199	-0.000130944	0.00687895	0.999992	-0.000340148	-0.000649823	-3.04728e-05	0.0315721	0.98496
cg02053678	6	166579057	T	Body	N_Shore	0.000349893	7.49962e-05	0.00062479	0.0129705	0.999992	0.000338357	5.4704e-05	0.00062201	0.0197425	0.98496
cg02054792	2	106014950	FHL2;FHL2;FHL2;FHL2	5'UTR;5'UTR;5'UTR;5'UTR	Island	-0.000296434	-0.000588221	-4.64615e-06	0.0465082	0.999992	-0.00028543	-0.000580623	9.76341e-06	0.0579619	0.98496
cg02056062	3	149374914	WWTR1;WWTR1;WWTR1	Body;Body;Body	Island	-0.000498553	-0.000864811	-0.000132296	0.00797518	0.999992	-0.000465612	-0.00083685	-9.43737e-05	0.0143404	0.98496
cg02057917	6	29323269	OR5V1	1stExon	NA	-0.000308649	-0.00057945	-3.78489e-05	0.0257792	0.999992	-0.000321297	-0.00059027	-5.23244e-05	0.0195735	0.98496
cg02058267	14	76605088	NA	NA	Island	-0.000268878	-0.000515823	-2.19337e-05	0.0330522	0.999992	-0.000257166	-0.00050386	-1.04715e-05	0.041157	0.98496
cg02058918	9	101470884	GABBR2	1stExon	Island	0.000174591	2.94673e-06	0.000346235	0.0462442	0.999992	0.000193451	1.66187e-05	0.000370284	0.0322521	0.98496
cg02059034	3	32279948	CMTM8	TSS1500	Island	0.000281117	8.05309e-05	0.000481703	0.00634025	0.999992	0.000246294	4.03173e-05	0.000452271	0.0194533	0.98496
cg02059082	2	27604131	ZNF513;PPM1G;PPM1G	TSS1500;3'UTR;3'UTR	S_Shore	0.000361101	6.4859e-05	0.000657342	0.0172428	0.999992	0.000340022	3.843e-05	0.000641614	0.0274111	0.98496
cg02059297	3	101502248	FAM55C;FAM55C	5'UTR;5'UTR	S_Shelf	-0.000462517	-0.000847428	-7.76055e-05	0.0188598	0.999992	-0.00027057	-0.000608591	6.74499e-05	0.115775	0.98496
cg02061213	X	107068771	MID2;MID2	TSS1500;TSS1500	N_Shore	0.000302116	3.18008e-05	0.000572432	0.0287454	0.999992	0.000302628	2.69845e-05	0.000578272	0.0316493	0.98496
cg02062003	11	117187060	BACE1;BACE1;BACE1;BACE1	TSS200;TSS200;TSS200;TSS200	S_Shore	-0.000231392	-0.000403189	-5.95954e-05	0.00864262	0.999992	-0.000155719	-0.000327894	1.64565e-05	0.0759223	0.98496
cg02064237	5	178323492	ZFP2	5'UTR	Island	-0.000218766	-0.000413841	-2.36904e-05	0.0282159	0.999992	-0.000169175	-0.000366872	2.85212e-05	0.092899	0.98496
cg02066590	22	47016623	NA	NA	N_Shore	0.000301971	6.04898e-05	0.000543453	0.0146102	0.999992	0.000224778	-9.21795e-06	0.000458774	0.0595983	0.98496
cg02067722	6	137144131	PEX7	Body	Island	-0.000190997	-0.000377801	-4.19159e-06	0.0451404	0.999992	-0.000224663	-0.000419788	-2.95388e-05	0.0243444	0.98496
cg02068923	14	61547469	NA	NA	NA	0.000319724	2.60376e-05	0.00061341	0.033078	0.999992	0.000300602	-1.64976e-06	0.000602854	0.0512463	0.98496
cg02071418	4	174439060	NA	NA	N_Shore	0.000132118	1.9502e-05	0.000244734	0.0218073	0.999992	0.000134807	2.23738e-05	0.000247239	0.0191306	0.98496
cg02073511	16	3550924	CLUAP1	TSS200	Island	-0.000223143	-0.000439435	-6.85072e-06	0.0432604	0.999992	-0.000216896	-0.000428862	-4.93073e-06	0.0449728	0.98496
cg02073664	4	72053040	SLC4A4;SLC4A4;SLC4A4;SLC4A4	5'UTR;1stExon;1stExon;5'UTR	Island	-0.000177728	-0.000332479	-2.29774e-05	0.0246865	0.999992	-0.000134305	-0.00029285	2.42405e-05	0.0962061	0.98496
cg02074930	14	75423089	PGF	TSS1500	S_Shore	-0.000248963	-0.000460882	-3.70434e-05	0.0216283	0.999992	-0.000203478	-0.00042025	1.32947e-05	0.065583	0.98496
cg02075791	10	93174498	LOC100188947;HECTD2;HECTD2	Body;Body;Body	S_Shelf	-0.000600737	-0.0010518	-0.00014967	0.00940005	0.999992	-0.000409954	-0.000811265	-8.64285e-06	0.0453303	0.98496
cg02075820	11	17300909	NUCB2	5'UTR	S_Shelf	0.000383279	6.80494e-05	0.000698508	0.0175199	0.999992	0.000136987	-9.71469e-05	0.000371121	0.249335	0.987989
cg02076848	1	111147106	KCNA2	Body	N_Shore	-0.000321574	-0.000625689	-1.74585e-05	0.0383708	0.999992	-0.000157997	-0.000414176	9.81824e-05	0.224753	0.986071
cg02077688	12	127257703	NA	NA	NA	-0.000293259	-0.00058495	-1.56879e-06	0.0487965	0.999992	-0.000184959	-0.000477278	0.00010736	0.21303	0.98496
cg02077977	1	231376624	GNPAT;C1orf131	TSS1500;Body	N_Shore	0.000262428	3.36736e-05	0.000491183	0.024844	0.999992	0.000266017	2.5608e-05	0.000506425	0.0303566	0.98496
cg02081051	20	18488312	SEC23B;SEC23B;SEC23B;SEC23B;SEC23B;SEC23B	5'UTR;5'UTR;1stExon;5'UTR;1stExon;1stExon	Island	-0.000189173	-0.000372868	-5.47915e-06	0.0436307	0.999992	-0.000143044	-0.000332221	4.61337e-05	0.137178	0.98496
cg02081198	11	2922845	SLC22A18AS;SLC22A18;SLC22A18	5'UTR;5'UTR;TSS1500	N_Shore	0.000193264	6.10091e-06	0.000380427	0.0430762	0.999992	0.000166399	-2.92616e-05	0.00036206	0.0949141	0.98496
cg02081402	2	240002678	HDAC4	Body	N_Shelf	-0.000176651	-0.00034672	-6.58083e-06	0.0418762	0.999992	-0.000179767	-0.000354512	-5.02251e-06	0.0438533	0.98496
cg02082613	3	180588094	NA	NA	NA	-0.000280341	-0.000481578	-7.9104e-05	0.0066533	0.999992	-0.000318759	-0.000524978	-0.000112541	0.00268859	0.98496
cg02083259	16	57220135	RSPRY1;FAM192A	TSS200;TSS200	Island	0.000202103	3.06738e-05	0.000373532	0.0211799	0.999992	0.000232857	5.6676e-05	0.000409038	0.0099567	0.98496
cg02083676	3	127311156	NA	NA	S_Shore	0.000422701	6.22981e-05	0.000783103	0.0218421	0.999992	0.000264567	-4.57189e-05	0.000574853	0.0940679	0.98496
cg02083999	3	121265395	POLQ	TSS1500	S_Shore	0.000229319	3.96157e-05	0.000419023	0.018171	0.999992	0.000169236	-2.15278e-05	0.000360001	0.0816253	0.98496
cg02086790	16	375327	AXIN1;AXIN1	Body;Body	Island	0.000463539	6.64858e-05	0.000860591	0.022447	0.999992	0.000322065	-6.65411e-05	0.000710671	0.103553	0.98496
cg02088470	10	1551251	ADARB2	Body	NA	0.000455254	0.000105704	0.000804805	0.0110514	0.999992	0.000493578	0.000141309	0.000845847	0.00636662	0.98496
cg02089487	16	67472507	ATP6V0D1	Body	NA	-0.000434712	-0.00078742	-8.20043e-05	0.0160639	0.999992	-0.00036985	-0.000725402	-1.42971e-05	0.0415871	0.98496
cg02092975	8	136465091	NA	NA	N_Shelf	-0.000187847	-0.000350529	-2.51653e-05	0.0239327	0.999992	-0.00018379	-0.000354144	-1.34362e-05	0.0346714	0.98496
cg02097082	19	44507052	ZNF230	TSS200	N_Shore	-0.00021364	-0.000400256	-2.70243e-05	0.0251415	0.999992	-0.000241234	-0.000431104	-5.13637e-05	0.0131468	0.98496
cg02100474	14	94158178	KIAA1409	Body	NA	0.000295799	0.000105051	0.000486548	0.00259696	0.999992	0.000262067	6.79449e-05	0.000456189	0.00850817	0.98496
cg02100602	21	34396665	NA	NA	Island	-0.000208027	-0.000413233	-2.82103e-06	0.0469727	0.999992	-0.000204319	-0.000418778	1.01404e-05	0.0616958	0.98496
cg02101203	10	14050521	FRMD4A	Body	NA	-0.000349466	-0.000606016	-9.29159e-05	0.00793189	0.999992	-0.000363241	-0.000624275	-0.000102207	0.00672667	0.98496
cg02102791	8	107870405	NA	NA	NA	0.000310417	3.99721e-05	0.000580861	0.0247701	0.999992	0.000308735	2.51654e-05	0.000592305	0.0330733	0.98496
cg02103647	4	120568336	NA	NA	NA	0.000334087	3.40433e-05	0.00063413	0.0293383	0.999992	0.000393006	0.000107023	0.000678988	0.00742354	0.98496
cg02106941	8	24772137	NEFM;NEFM	TSS1500;1stExon	Island	0.000468855	0.000205473	0.000732237	0.000580307	0.999992	0.000471207	0.000197409	0.000745005	0.000871773	0.98496
cg02107163	2	241500091	DUSP28;DUSP28	5'UTR;1stExon	Island	-0.000189144	-0.00034985	-2.84389e-05	0.0213924	0.999992	-0.000207075	-0.000374778	-3.93733e-05	0.0158881	0.98496
cg02108198	7	99527876	GJC3	TSS1500	NA	-0.000371415	-0.000730425	-1.24049e-05	0.0426881	0.999992	-0.000239134	-0.000505891	2.7623e-05	0.0785125	0.98496
cg02108623	6	106535425	PRDM1	Body	S_Shore	0.000352167	2.50888e-05	0.000679245	0.0350227	0.999992	7.16654e-05	-0.000156281	0.000299612	0.535212	0.992272
cg02111865	2	30371990	YPEL5;YPEL5;YPEL5;YPEL5	5'UTR;5'UTR;5'UTR;5'UTR	S_Shore	0.000508016	1.4105e-06	0.00101462	0.0493739	0.999992	2.67262e-05	-0.000206285	0.000259737	0.820927	0.997578
cg02112183	6	170754881	NA	NA	N_Shore	0.000355523	9.72533e-05	0.000613793	0.00731167	0.999992	0.000231642	-9.2114e-06	0.000472495	0.059298	0.98496
cg02113184	3	186285622	TBCCD1;TBCCD1	5'UTR;TSS1500	S_Shore	0.000208415	2.54028e-06	0.000414289	0.0472755	0.999992	0.000214249	-9.18806e-07	0.000429416	0.0509728	0.98496
cg02114946	22	21386494	SLC7A4	5'UTR	Island	-0.000284194	-0.000552167	-1.62203e-05	0.0378112	0.999992	-0.00023028	-0.000497448	3.68877e-05	0.0905799	0.98496
cg02116447	17	79514610	C17orf70;C17orf70	Body;Body	NA	0.000333898	5.63387e-05	0.000611457	0.0187281	0.999992	0.000343825	5.72796e-05	0.000630371	0.0190424	0.98496
cg02117535	11	130016100	NA	NA	NA	0.000389766	0.000112737	0.000666796	0.0061434	0.999992	0.000361109	7.96867e-05	0.00064253	0.0122838	0.98496
cg02119848	3	125826288	ALDH1L1	Body	NA	-0.000499288	-0.000957783	-4.07938e-05	0.0330279	0.999992	-0.000428958	-0.000839311	-1.86049e-05	0.0406067	0.98496
cg02121104	14	75470314	EIF2B2	Body	S_Shore	0.000362081	0.000124305	0.000599856	0.00308476	0.999992	0.000341519	9.55096e-05	0.000587529	0.00685508	0.98496
cg02122376	5	151151089	G3BP1;G3BP1	TSS1500;TSS1500	Island	-0.000228637	-0.00042809	-2.91843e-05	0.0249533	0.999992	-0.000250416	-0.000457392	-4.34397e-05	0.0180877	0.98496
cg02123995	6	121656105	C6orf170	TSS1500	S_Shore	0.000273754	4.04355e-05	0.000507072	0.0217925	0.999992	0.000233344	-2.3397e-06	0.000469028	0.0522862	0.98496
cg02124022	4	54974886	NA	NA	N_Shore	0.000235739	1.6537e-06	0.000469825	0.0484243	0.999992	0.000211954	-2.90901e-05	0.000452998	0.0843257	0.98496
cg02124291	19	14939260	OR7A5;OR7A5	1stExon;5'UTR	NA	0.00033567	4.86966e-05	0.000622644	0.0221945	0.999992	0.000369733	7.37145e-05	0.000665752	0.0147403	0.98496
cg02124645	3	139492386	NA	NA	NA	0.000383882	7.12009e-05	0.000696562	0.0164718	0.999992	0.000426753	0.000113095	0.00074041	0.00801881	0.98496
cg02126098	17	61699788	MAP3K3;MAP3K3	TSS200;TSS200	Island	-0.000260829	-0.00048123	-4.04274e-05	0.0207011	0.999992	-0.000245789	-0.000468241	-2.33371e-05	0.0305944	0.98496
cg02126464	7	128695174	LOC286016;TNPO3;TNPO3	TSS200;1stExon;5'UTR	Island	0.000237562	2.22789e-05	0.000452844	0.0307956	0.999992	0.000255001	3.34813e-05	0.000476521	0.0243737	0.98496
cg02128655	19	17186722	MYO9B;HAUS8;MYO9B;HAUS8	5'UTR;TSS1500;5'UTR;TSS1500	Island	-0.000211641	-0.000395829	-2.74537e-05	0.0246161	0.999992	-0.000184867	-0.000375364	5.62858e-06	0.0570648	0.98496
cg02129127	20	60635142	TAF4	Body	N_Shelf	0.000449398	0.000150728	0.000748068	0.00344478	0.999992	0.000480057	0.000180436	0.000779678	0.00188833	0.98496
cg02130289	17	80732581	TBCD	Body	NA	0.000267809	1.42105e-05	0.000521407	0.038619	0.999992	0.000185739	-6.98788e-05	0.000441357	0.153058	0.98496
cg02131399	12	57521155	LRP1	TSS1500	N_Shore	0.000200363	1.85495e-05	0.000382176	0.0310144	0.999992	0.000195956	1.30034e-05	0.000378908	0.0359801	0.98496
cg02131512	16	29882803	SEZ6L2;SEZ6L2;SEZ6L2;SEZ6L2	3'UTR;3'UTR;3'UTR;3'UTR	NA	-0.000273234	-0.000471857	-7.4611e-05	0.00734981	0.999992	-0.000267556	-0.000474672	-6.04387e-05	0.0117225	0.98496
cg02134976	6	42110740	C6orf132	TSS200	S_Shore	0.000236639	8.4985e-07	0.000472428	0.0491907	0.999992	0.000240602	4.24579e-06	0.000476958	0.0460783	0.98496
cg02136596	1	1384930	ATAD3C	TSS200	NA	0.000298911	1.72158e-05	0.000580606	0.037707	0.999992	0.000155979	-7.66247e-05	0.000388583	0.187063	0.98496
cg02136622	13	95811931	ABCC4;ABCC4	Body;Body	NA	0.000391386	5.47976e-05	0.000727975	0.0229783	0.999992	0.000365837	2.01807e-05	0.000711493	0.0382016	0.98496
cg02137691	4	1805671	FGFR3;FGFR3;FGFR3	Body;Body;Body	Island	-0.000208587	-0.000415236	-1.93777e-06	0.0479177	0.999992	-0.000226738	-0.000431024	-2.24533e-05	0.0298606	0.98496
cg02137984	6	31545898	TNF	3'UTR	N_Shelf	0.000314834	3.06697e-06	0.000626602	0.0478174	0.999992	0.000403043	0.000103715	0.000702371	0.00867717	0.98496
cg02141084	12	8834151	NA	NA	NA	0.000535505	0.000263787	0.000807223	0.000149297	0.999992	0.000362367	0.000157751	0.000566982	0.000622405	0.98496
cg02149031	17	74121217	NA	NA	S_Shelf	-0.000310993	-0.000583361	-3.86248e-05	0.0255191	0.999992	-0.000249508	-0.000533333	3.43175e-05	0.084405	0.98496
cg02149884	3	123680462	CCDC14	TSS1500	Island	-0.000148598	-0.000278181	-1.90146e-05	0.0249018	0.999992	-0.000147254	-0.000276302	-1.82057e-05	0.0256248	0.98496
cg02150363	17	72300402	DNAI2	Body	NA	-0.000444343	-0.000682176	-0.000206509	0.000313614	0.999992	-0.000381384	-0.000613137	-0.000149631	0.00143008	0.98496
cg02150867	14	42075865	LRFN5	TSS1500	Island	-0.000201163	-0.000400504	-1.82322e-06	0.0479681	0.999992	-0.000174232	-0.000379628	3.11646e-05	0.0957543	0.98496
cg02151408	X	18690814	RS1	TSS1500	N_Shelf	0.000376067	5.16219e-05	0.000700513	0.0234088	0.999992	0.000440877	0.00010214	0.000779615	0.0111195	0.98496
cg02151816	6	146863878	RAB32	TSS1500	N_Shore	0.000300744	4.05264e-05	0.000560961	0.0238072	0.999992	0.000221742	-2.91253e-05	0.00047261	0.0827362	0.98496
cg02155528	15	90808716	NGRN;NGRN	TSS200;TSS200	Island	-0.000333376	-0.000530669	-0.000136083	0.00106624	0.999992	-0.000354204	-0.000560292	-0.000148117	0.000885216	0.98496
cg02155658	20	21690036	PAX1	Body	Island	-0.000209133	-0.000395057	-2.32091e-05	0.0277507	0.999992	-0.000149242	-0.000329003	3.05187e-05	0.102953	0.98496
cg02156862	17	685377	RNMTL1;GLOD4	TSS200;Body	Island	0.000158104	3.37712e-06	0.000312831	0.0452674	0.999992	0.000186392	2.57405e-05	0.000347043	0.0232912	0.98496
cg02157078	1	114888769	NA	NA	NA	0.000774207	0.000143273	0.00140514	0.0165262	0.999992	0.000769669	0.000105836	0.0014335	0.0233842	0.98496
cg02157083	11	116662800	APOA5;APOA5	5'UTR;5'UTR	S_Shore	-0.000398242	-0.00074129	-5.51931e-05	0.0232003	0.999992	-0.000235521	-0.000533778	6.27363e-05	0.120729	0.98496
cg02157894	12	53995504	ATF7;ATF7;ATF7	5'UTR;TSS1500;5'UTR	NA	-0.000274873	-0.000548819	-9.26888e-07	0.04924	0.999992	-0.000258194	-0.00051163	-4.75669e-06	0.0459088	0.98496
cg02158038	3	194319931	TMEM44;TMEM44;TMEM44;TMEM44	Body;Body;Body;Body	NA	0.000296754	1.96821e-05	0.000573825	0.0359791	0.999992	0.000197096	-7.88827e-05	0.000473075	0.160172	0.98496
cg02162324	16	67196462	HSF4;FBXL8;HSF4	TSS1500;Body;TSS1500	N_Shore	0.000233003	7.04479e-06	0.000458961	0.0433597	0.999992	0.000229048	2.4861e-05	0.000433235	0.028184	0.98496
cg02162745	6	7427274	NA	NA	NA	0.000480244	7.04006e-05	0.000890088	0.021962	0.999992	0.000488708	6.91711e-05	0.000908246	0.0227536	0.98496
cg02164442	16	31405101	ITGAD	Body	NA	-0.000498874	-0.000966397	-3.13501e-05	0.036664	0.999992	-0.00046651	-0.00095419	2.11694e-05	0.0606581	0.98496
cg02164516	15	41576100	LOC729082	TSS200	Island	-0.000199593	-0.000389115	-1.0071e-05	0.0391474	0.999992	-0.000214713	-0.000402847	-2.65793e-05	0.0255991	0.98496
cg02167203	6	41068553	NFYA;NFYA;LOC221442	3'UTR;3'UTR;TSS1500	Island	-0.00079398	-0.00154843	-3.95344e-05	0.0392829	0.999992	-0.00095796	-0.00171663	-0.00019929	0.0137089	0.98496
cg02167757	16	48395953	SIAH1;SIAH1	Body;Body	N_Shelf	0.000297908	2.04516e-05	0.000575364	0.0355251	0.999992	0.000105594	-0.000140423	0.000351612	0.397545	0.989652
cg02168034	6	43488729	POLR1C;POLR1C	Body;Body	S_Shelf	0.000340934	4.76671e-05	0.000634202	0.023009	0.999992	0.000438623	0.000138214	0.000739031	0.00451354	0.98496
cg02169857	2	110969641	NCRNA00116	Body	N_Shore	-0.000881355	-0.00175793	-4.7802e-06	0.0487799	0.999992	-0.00085389	-0.00177482	6.70393e-05	0.068905	0.98496
cg02171725	8	95564335	KIAA1429;KIAA1429	Body;Body	N_Shore	0.000372098	6.08176e-05	0.000683378	0.0194744	0.999992	0.0003887	6.5143e-05	0.000712256	0.0189022	0.98496
cg02171771	7	98424445	NA	NA	NA	0.000397226	0.000141027	0.000653424	0.00260124	0.999992	0.000407459	0.000139246	0.000675673	0.00316471	0.98496
cg02172824	16	75467946	CFDP1	TSS1500	S_Shore	-0.00015073	-0.000301061	-3.98375e-07	0.0494039	0.999992	-0.000149198	-0.00030098	2.5834e-06	0.0539733	0.98496
cg02175033	14	70098523	KIAA0247	5'UTR	NA	0.000468676	2.63728e-05	0.000910979	0.0379724	0.999992	0.00012988	-0.000104909	0.00036467	0.275965	0.988857
cg02175183	6	150309507	NA	NA	N_Shore	-0.000348469	-0.000593464	-0.000103474	0.00561855	0.999992	-0.000333657	-0.000583812	-8.35027e-05	0.00931192	0.98496
cg02176428	19	53697124	ZNF665	TSS1500	S_Shore	0.000343639	1.61517e-05	0.000671125	0.0398536	0.999992	0.000296131	-3.53269e-05	0.00062759	0.0795156	0.98496
cg02176770	11	73358590	PLEKHB1;PLEKHB1;PLEKHB1;PLEKHB1;PLEKHB1	TSS200;TSS1500;TSS200;Body;Body	NA	-0.000211032	-0.000382613	-3.94511e-05	0.0162819	0.999992	-0.000207057	-0.000384536	-2.95774e-05	0.0225509	0.98496
cg02180915	10	131844548	NA	NA	S_Shore	-0.000180732	-0.000346756	-1.47082e-05	0.0330886	0.999992	-0.000148906	-0.000319731	2.19203e-05	0.0870276	0.98496
cg02180979	10	73575440	CDH23	3'UTR	NA	-0.000210834	-0.000415782	-5.886e-06	0.0438543	0.999992	-0.000229149	-0.000443496	-1.48019e-05	0.036326	0.98496
cg02182594	14	78108576	NA	NA	Island	-0.000575891	-0.00107925	-7.25287e-05	0.025232	0.999992	-0.000535527	-0.00106092	-1.01354e-05	0.0457991	0.98496
cg02185052	10	94452480	HHEX	Body	S_Shore	0.000272188	2.18685e-05	0.000522508	0.0332842	0.999992	0.000197335	-4.69502e-05	0.000441621	0.112497	0.98496
cg02185971	7	6388334	C7orf70;C7orf70	1stExon;5'UTR	Island	-0.000232657	-0.0004644	-9.13535e-07	0.0491155	0.999992	-0.0002259	-0.000462314	1.0514e-05	0.0609417	0.98496
cg02190572	10	74057806	NA	NA	Island	-0.000175627	-0.000322058	-2.91953e-05	0.0190785	0.999992	-0.000144792	-0.000297083	7.49888e-06	0.0622255	0.98496
cg02192218	16	28500049	CLN3;CLN3	Body;Body	N_Shelf	-0.000444173	-0.000860718	-2.76287e-05	0.0367903	0.999992	-2.58415e-06	-0.000263831	0.000258662	0.984424	0.999875
cg02193650	12	49374710	WNT1	Body	Island	-0.000397391	-0.000663893	-0.000130889	0.0037384	0.999992	-0.000342332	-0.000616115	-6.85483e-05	0.0146351	0.98496
cg02195925	X	147800074	AFF2;AFF2;AFF2;AFF2;AFF2;AFF2	Body;TSS1500;Body;Body;Body;Body	NA	0.000339222	9.58525e-05	0.000582592	0.00662413	0.999992	0.000356647	0.00010134	0.000611954	0.00652223	0.98496
cg02197279	6	157955288	ZDHHC14;ZDHHC14	Body;Body	NA	-0.000183434	-0.000342344	-2.45236e-05	0.0239766	0.999992	-0.000171608	-0.000337116	-6.1e-06	0.0422393	0.98496
cg02198701	16	55364614	IRX6	3'UTR	N_Shore	-0.000278791	-0.000536824	-2.07569e-05	0.0344043	0.999992	-0.000233803	-0.000495539	2.79335e-05	0.0795633	0.98496
cg02202980	3	119421868	C3orf15;C3orf15	5'UTR;1stExon	Island	0.000214864	1.84165e-06	0.000427887	0.0480775	0.999992	0.000237276	1.84233e-05	0.000456129	0.0338039	0.98496
cg02203665	9	100262506	TMOD1;TMOD1	TSS1500;TSS1500	N_Shore	-0.000294648	-0.000567941	-2.1354e-05	0.0347849	0.999992	-0.000292292	-0.000556598	-2.79855e-05	0.0304503	0.98496
cg02204262	5	140201746	PCDHA2;PCDHA1;PCDHA1;PCDHA3;PCDHA4;PCDHA5;PCDHA5	Body;Body;Body;Body;Body;1stExon;1stExon	N_Shore	0.000294095	1.26752e-06	0.000586922	0.0490295	0.999992	0.000313077	7.65129e-06	0.000618502	0.0446046	0.98496
cg02210123	14	63670835	RHOJ	TSS1500	NA	0.000244731	2.51461e-06	0.000486947	0.0476991	0.999992	0.000173934	-6.6023e-05	0.000413891	0.154055	0.98496
cg02211869	X	134481233	ZNF449	Body	S_Shelf	0.000433376	8.31096e-05	0.000783642	0.0156661	0.999992	0.000475423	0.000112677	0.00083817	0.0105809	0.98496
cg02214623	5	180671896	GNB2L1	TSS1500	N_Shore	0.000325202	5.56676e-06	0.000644838	0.0461917	0.999992	0.000151774	-9.83573e-05	0.000401905	0.232294	0.986216
cg02214698	4	888127	GAK	Body	Island	0.000574098	4.45422e-05	0.00110365	0.0338063	0.999992	0.000497507	-5.1226e-05	0.00104624	0.0752115	0.98496
cg02214745	12	130645645	FZD10	TSS1500	Island	-0.000243135	-0.000444026	-4.22428e-05	0.0180356	0.999992	-0.000267959	-0.00046854	-6.73785e-05	0.00920341	0.98496
cg02216057	X	103171908	MIR1256	Body	N_Shore	-0.000399966	-0.000688532	-0.000111399	0.00692697	0.999992	-0.000325229	-0.000622444	-2.80135e-05	0.0322097	0.98496
cg02218768	19	4064604	ZBTB7A	5'UTR	Island	0.0003108	2.63561e-05	0.000595243	0.0324482	0.999992	0.00035259	8.04871e-05	0.000624693	0.0114717	0.98496
cg02219878	3	184053226	FAM131A	TSS1500	N_Shore	0.000543607	0.000199512	0.000887703	0.00216568	0.999992	0.000307437	5.26055e-05	0.000562268	0.0184124	0.98496
cg02220965	16	31128310	MYST1;MYST1	TSS1500;TSS1500	N_Shore	0.000500317	5.15773e-05	0.000949056	0.0291277	0.999992	0.00041327	-2.2291e-05	0.000848832	0.0627536	0.98496
cg02224164	12	57883315	MARS	Body	S_Shore	0.00034814	1.53615e-05	0.000680918	0.040446	0.999992	0.00024675	-7.94665e-05	0.000572967	0.137041	0.98496
cg02225085	5	87975992	LOC645323	Body	N_Shore	0.000255647	3.31395e-05	0.000478155	0.0246304	0.999992	0.000265074	3.65492e-05	0.000493599	0.0233252	0.98496
cg02225164	X	153979588	GAB3;GAB3	TSS1500;TSS1500	Island	0.000408983	4.94734e-05	0.000768492	0.0260556	0.999992	0.000456812	8.44714e-05	0.000829153	0.01656	0.98496
cg02226410	20	44657685	SLC12A5;SLC12A5	TSS200;Body	Island	-0.000254132	-0.000490064	-1.82002e-05	0.03495	0.999992	-0.000199124	-0.000438428	4.01796e-05	0.102187	0.98496
cg02226871	8	145653662	VPS28;VPS28	5'UTR;5'UTR	Island	-0.000221603	-0.000440346	-2.8606e-06	0.0471165	0.999992	-0.000213121	-0.000438649	1.24074e-05	0.0638108	0.98496
cg02229775	17	64961442	CACNG4	Body	Island	-0.000237926	-0.000419102	-5.67512e-05	0.0104147	0.999992	-0.000226057	-0.000410614	-4.14991e-05	0.0167345	0.98496
cg02230854	8	48100429	NA	NA	Island	0.000211847	1.37281e-05	0.000409966	0.0362778	0.999992	0.000201248	-1.89104e-06	0.000404387	0.0521413	0.98496
cg02233750	22	43539658	MCAT;MCAT	TSS1500;TSS1500	S_Shore	0.000507522	0.000163447	0.000851597	0.00411774	0.999992	0.000347571	1.47981e-05	0.000680344	0.0407716	0.98496
cg02236134	2	64752073	AFTPH;AFTPH;AFTPH	5'UTR;5'UTR;5'UTR	Island	-0.000230559	-0.000407143	-5.39757e-05	0.0108559	0.999992	-0.000199943	-0.000378915	-2.09708e-05	0.0288226	0.98496
cg02241160	17	79801507	P4HB	3'UTR	S_Shore	0.00035665	1.17007e-05	0.000701599	0.0428133	0.999992	0.000135001	-0.000142477	0.00041248	0.337742	0.989086
cg02241235	10	70661129	DDX50;DDX50	1stExon;5'UTR	Island	-0.000153131	-0.000297105	-9.15675e-06	0.0372676	0.999992	-0.000128235	-0.000273011	1.6542e-05	0.0821056	0.98496
cg02242989	15	26147435	NA	NA	NA	-0.000252704	-0.000494354	-1.10536e-05	0.0405251	0.999992	-0.000137432	-0.0003709	9.60363e-05	0.24647	0.987395
cg02243276	8	103872978	AZIN1;AZIN1	5'UTR;5'UTR	N_Shelf	-0.000518045	-0.000958802	-7.72873e-05	0.021568	0.999992	-0.000280755	-0.000601091	3.95813e-05	0.0853359	0.98496
cg02245794	8	38585881	TACC1;TACC1	1stExon;5'UTR	NA	-0.000187125	-0.000373846	-4.0413e-07	0.0495127	0.999992	-0.000213565	-0.00040484	-2.22896e-05	0.0289131	0.98496
cg02245875	20	17552881	DSTN;DSTN	Body;5'UTR	S_Shore	-0.000292486	-0.000574901	-1.00703e-05	0.0424702	0.999992	-0.000147209	-0.000426051	0.000131633	0.298385	0.989064
cg02246734	19	38894374	FAM98C	Body	Island	-0.000351758	-0.000665107	-3.84091e-05	0.0280595	0.999992	-0.000305839	-0.000633573	2.18962e-05	0.0671539	0.98496
cg02246968	13	99852859	UBAC2;UBAC2;UBAC2;UBAC2	TSS1500;5'UTR;TSS1500;1stExon	Island	0.000176703	7.22028e-06	0.000346186	0.0411225	0.999992	0.000189333	2.02545e-05	0.000358411	0.0284559	0.98496
cg02247178	13	31506687	C13orf26	TSS200	NA	-0.000523808	-0.00100795	-3.96677e-05	0.0341601	0.999992	-0.000409427	-0.00088205	6.31957e-05	0.0889783	0.98496
cg02247463	10	134145482	LRRC27;LRRC27;LRRC27;LRRC27	TSS200;TSS1500;TSS200;TSS200	Island	-0.000413179	-0.000610524	-0.000215833	5.91222e-05	0.999992	-0.000423713	-0.000626277	-0.000221149	6.092e-05	0.98496
cg02248103	16	62984521	NA	NA	NA	-0.00161807	-0.00319224	-4.38924e-05	0.0440238	0.999992	-0.0015469	-0.00317383	8.00234e-05	0.062211	0.98496
cg02249958	10	77160160	C10orf41;ZNF503	TSS1500;Body	Island	-0.000312925	-0.000507681	-0.000118168	0.00182641	0.999992	-0.000284867	-0.000486001	-8.37328e-05	0.00583322	0.98496
cg02250191	2	27068753	NA	NA	N_Shore	0.000298507	1.93e-06	0.000595084	0.048547	0.999992	0.000343855	6.71168e-05	0.000620594	0.0152542	0.98496
cg02250353	15	43533238	TGM5;TGM5	Body;Body	NA	-0.000299594	-0.000595483	-3.7045e-06	0.0472365	0.999992	-0.000223361	-0.000525121	7.83992e-05	0.14559	0.98496
cg02250431	5	141000700	HDAC3	3'UTR	S_Shore	0.000393073	7.38984e-05	0.000712249	0.0161458	0.999992	0.000157566	-7.51324e-05	0.000390264	0.182822	0.98496
cg02252265	1	9648038	TMEM201;TMEM201	TSS1500;TSS1500	N_Shore	0.000252548	7.11383e-06	0.000497981	0.0438007	0.999992	0.000208644	-3.57119e-05	0.000453	0.0936115	0.98496
cg02254581	11	68682369	IGHMBP2	Body	NA	0.000453906	0.00016391	0.000743902	0.00237311	0.999992	0.000436484	0.000136294	0.000736675	0.00467832	0.98496
cg02257320	17	43112088	DCAKD;DCAKD	Body;Body	S_Shore	-0.000188952	-0.000370887	-7.01574e-06	0.0419021	0.999992	-0.000151722	-0.000339973	3.65279e-05	0.113313	0.98496
cg02257883	15	92492784	SLCO3A1;SLCO3A1	Body;Body	NA	-0.000222168	-0.000425968	-1.83677e-05	0.0328456	0.999992	-0.000262006	-0.000466515	-5.7497e-05	0.0124176	0.98496
cg02259877	6	33217421	NA	NA	Island	-0.0003518	-0.000583339	-0.000120261	0.00314929	0.999992	-0.000395098	-0.000635227	-0.000154969	0.00143277	0.98496
cg02260363	15	78632024	CRABP1	TSS1500	N_Shore	-0.000239726	-0.000443116	-3.63363e-05	0.0212097	0.999992	-0.000172604	-0.000372669	2.74606e-05	0.0902801	0.98496
cg02261806	5	99870955	FAM174A	TSS200	Island	0.000325516	7.85587e-05	0.000572474	0.0101397	0.999992	0.000351137	9.56598e-05	0.000606614	0.00741488	0.98496
cg02262709	6	116774768	NA	NA	NA	-0.000306427	-0.000605289	-7.56426e-06	0.0445485	0.999992	-0.000274566	-0.000583084	3.39525e-05	0.0806775	0.98496
cg02262727	11	43707755	HSD17B12	Body	NA	-0.000333427	-0.000640135	-2.67198e-05	0.0333231	0.999992	-0.000226903	-0.000524737	7.09317e-05	0.13426	0.98496
cg02263204	X	47521426	NA	NA	S_Shelf	-0.000350524	-0.000631295	-6.97523e-05	0.0147707	0.999992	-0.000314868	-0.000605903	-2.3832e-05	0.0341765	0.98496
cg02267312	12	10365441	GABARAPL1	TSS200	Island	-0.000139031	-0.000265366	-1.26971e-05	0.0312433	0.999992	-0.000124591	-0.000254788	5.60601e-06	0.0605649	0.98496
cg02270952	7	97952898	BAIAP2L1	Body	NA	0.000413236	5.36236e-05	0.000772849	0.0246085	0.999992	0.000472921	0.000109824	0.000836017	0.0110629	0.98496
cg02271843	12	59175648	NA	NA	NA	0.000289544	1.97755e-06	0.000577111	0.0484656	0.999992	0.00035441	7.62242e-05	0.000632595	0.0129036	0.98496
cg02272334	2	10114151	GRHL1	Body	NA	-0.000478806	-0.000782927	-0.000174686	0.0022406	0.999992	-0.000371528	-0.000677761	-6.52955e-05	0.0177775	0.98496
cg02273436	4	55143269	PDGFRA	Body	NA	-0.000517244	-0.000994421	-4.00676e-05	0.0338296	0.999992	-0.000519687	-0.00101334	-2.60328e-05	0.0392276	0.98496
cg02275213	6	114295445	NA	NA	S_Shelf	-0.00019938	-0.000380114	-1.8645e-05	0.030844	0.999992	-0.000198998	-0.000377856	-2.01403e-05	0.0294719	0.98496
cg02275359	19	36719719	ZNF146;ZNF146;ZNF146	5'UTR;5'UTR;5'UTR	NA	-0.000458665	-0.000874187	-4.3144e-05	0.0307442	0.999992	-0.00043452	-0.000861783	-7.25675e-06	0.0462851	0.98496
cg02278683	2	118770542	CCDC93	Body	N_Shore	0.00033312	8.98275e-05	0.000576413	0.00762252	0.999992	0.000297903	6.26582e-05	0.000533149	0.0134431	0.98496
cg02278912	14	45267997	NA	NA	NA	-0.000505766	-0.000978558	-3.29731e-05	0.0362007	0.999992	-0.000532998	-0.00101448	-5.15189e-05	0.0302856	0.98496
cg02280859	1	1711185	NADK	TSS1500	S_Shore	0.000284265	4.97198e-05	0.000518811	0.0178768	0.999992	0.000150925	-2.50649e-05	0.000326914	0.0922036	0.98496
cg02281790	6	144472333	STX11	5'UTR	S_Shore	-0.000175533	-0.000337259	-1.38066e-05	0.0336033	0.999992	-0.000165758	-0.000324756	-6.75952e-06	0.0411444	0.98496
cg02282120	14	77607975	ZDHHC22;ZDHHC22	5'UTR;1stExon	Island	-0.000190675	-0.000354633	-2.67183e-05	0.0229603	0.999992	-0.000163112	-0.000320948	-5.2755e-06	0.0429157	0.98496
cg02283836	14	52118711	FRMD6;FRMD6;FRMD6	5'UTR;1stExon;5'UTR	Island	-0.000242968	-0.000458652	-2.7284e-05	0.0275241	0.999992	-0.000263919	-0.000486755	-4.10823e-05	0.0206171	0.98496
cg02286715	4	6473881	PPP2R2C	Body	Island	0.00036842	0.000121406	0.000615434	0.0037303	0.999992	0.000356003	0.000109569	0.000602437	0.00494488	0.98496
cg02287056	16	90038868	CENPBD1;AFG3L1;AFG3L1;CENPBD1;AFG3L1	5'UTR;TSS200;TSS200;1stExon;TSS200	Island	-0.000206065	-0.000379861	-3.22687e-05	0.0204658	0.999992	-0.000186542	-0.000359688	-1.33972e-05	0.0349194	0.98496
cg02288819	16	54542294	NA	NA	NA	0.000581873	0.000189035	0.000974711	0.00396835	0.999992	0.000600767	0.000200616	0.00100092	0.00352601	0.98496
cg02289127	2	27357746	PREB	TSS1500	S_Shore	-0.0002827	-0.000508113	-5.72867e-05	0.0143304	0.999992	-0.000244906	-0.000468749	-2.10634e-05	0.0322336	0.98496
cg02290550	1	41487317	SLFNL1;SLFNL1;SLFNL1;SLFNL1	1stExon;1stExon;5'UTR;5'UTR	S_Shelf	-0.000427451	-0.000816773	-3.8129e-05	0.0316333	0.999992	-0.000394307	-0.000802606	1.39917e-05	0.0582681	0.98496
cg02291439	5	122370435	PPIC	Body	N_Shore	-0.000213593	-0.000369887	-5.72989e-05	0.00773571	0.999992	-0.000211212	-0.000353644	-6.87794e-05	0.00394028	0.98496
cg02292809	6	17101478	NA	NA	N_Shore	0.000300379	5.45525e-05	0.000546205	0.0169778	0.999992	0.000124538	-6.68162e-05	0.000315892	0.200305	0.98496
cg02295973	17	17486105	PEMT;PEMT	Body;TSS1500	NA	0.000275497	6.14904e-05	0.000489504	0.0119946	0.999992	0.000217684	1.43253e-05	0.000421042	0.036088	0.98496
cg02297801	1	1710663	NADK	TSS1500	S_Shore	0.000268661	3.99896e-05	0.000497333	0.0216198	0.999992	0.000199798	5.40571e-06	0.00039419	0.0440423	0.98496
cg02297967	8	57473034	NA	NA	NA	0.000291236	2.26287e-05	0.000559844	0.0337849	0.999992	0.000146641	-7.89096e-05	0.000372191	0.200771	0.98496
cg02298116	14	57264579	NA	NA	N_Shore	-0.000290693	-0.000529741	-5.16444e-05	0.0175045	0.999992	-0.000267663	-0.000507153	-2.8173e-05	0.0287574	0.98496
cg02299328	17	38346960	RAPGEFL1	Body	N_Shore	0.00049966	8.55191e-05	0.0009138	0.0183913	0.999992	0.000469026	4.04508e-05	0.000897602	0.0321894	0.98496
cg02302035	16	54155477	NA	NA	N_Shore	-0.000325097	-0.000601496	-4.86995e-05	0.0214761	0.999992	-0.00029124	-0.000567937	-1.45432e-05	0.0392598	0.98496
cg02302089	7	23401203	IGF2BP3	Body	NA	0.0003664	0.000119422	0.000613379	0.00391333	0.999992	0.000204045	-9.85806e-07	0.000409075	0.0510965	0.98496
cg02303386	16	74735588	MLKL;MLKL	TSS1500;TSS1500	S_Shore	0.000383476	0.000100059	0.000666893	0.00834996	0.999992	0.000224543	-3.81545e-05	0.00048724	0.0932675	0.98496
cg02305289	16	51578996	NA	NA	NA	-0.000326597	-0.000622568	-3.06264e-05	0.0307969	0.999992	-0.000289281	-0.000591542	1.29812e-05	0.0605355	0.98496
cg02306526	12	2202821	CACNA1C;CACNA1C;CACNA1C;CACNA1C;CACNA1C;CACNA1C;CACNA1C;CACNA1C;CACNA1C;CACNA1C;CACNA1C;CACNA1C;CACNA1C;CACNA1C;CACNA1C;CACNA1C;CACNA1C;CACNA1C;CACNA1C;CACNA1C;CACNA1C;CACNA1C;CACNA1C	Body;Body;Body;Body;Body;Body;Body;Body;Body;Body;Body;Body;Body;Body;Body;Body;Body;Body;Body;Body;Body;Body;Body	NA	0.000247954	1.11723e-05	0.000484735	0.0402534	0.999992	0.000283899	4.79276e-05	0.000519871	0.0187306	0.98496
cg02310273	3	44682165	ZNF197;ZNF197	Body;Body	NA	0.00032953	6.80734e-05	0.000590986	0.0138638	0.999992	0.000376562	0.000109154	0.00064397	0.00611315	0.98496
cg02311152	14	71276396	MAP3K9	TSS1500	Island	-0.00020579	-0.000382707	-2.88733e-05	0.0229322	0.999992	-0.000186603	-0.000370388	-2.81807e-06	0.0466356	0.98496
cg02313554	10	125731617	NA	NA	N_Shore	-0.000735728	-0.00120586	-0.000265595	0.00237725	0.999992	-0.000698992	-0.00118654	-0.000211445	0.00527193	0.98496
cg02314339	10	91020653	NA	NA	NA	0.000317116	1.02233e-06	0.000633209	0.0492733	0.999992	0.000108764	-0.000130431	0.00034796	0.370186	0.989405
cg02314514	16	27786318	KIAA0556	Body	NA	0.00022972	3.74647e-06	0.000455693	0.0463688	0.999992	0.000260158	2.74123e-05	0.000492904	0.0287377	0.98496
cg02315483	19	44487129	ZNF155;ZNF155	TSS1500;TSS1500	NA	-0.000395469	-0.000717571	-7.33676e-05	0.016466	0.999992	-0.000331665	-0.000660674	-2.65623e-06	0.0482038	0.98496
cg02315696	8	125953232	LOC157381	TSS1500	NA	-0.00046857	-0.000756886	-0.000180255	0.00162327	0.999992	-0.000334125	-0.000620659	-4.75918e-05	0.0226143	0.98496
cg02317651	13	44543031	NA	NA	N_Shore	0.000258488	1.84237e-05	0.000498552	0.0350162	0.999992	0.000343017	0.000107789	0.000578245	0.0045634	0.98496
cg02317763	16	67753188	GFOD2;GFOD2;GFOD2;GFOD2	5'UTR;Body;1stExon;Body	Island	-0.00019509	-0.000361022	-2.91585e-05	0.021527	0.999992	-0.000170495	-0.000342818	1.82777e-06	0.0524458	0.98496
cg02319782	12	291668	NA	NA	NA	-0.000230311	-0.000435102	-2.55207e-05	0.0277796	0.999992	-0.000223538	-0.000429717	-1.73596e-05	0.0338014	0.98496
cg02320474	16	1758022	MAPK8IP3;MAPK8IP3	Body;Body	NA	0.000348303	4.89256e-05	0.000647681	0.0229066	0.999992	0.0001849	-4.03093e-05	0.00041011	0.106793	0.98496
cg02320543	14	61109545	NA	NA	Island	-0.000225034	-0.000427023	-2.30437e-05	0.0292494	0.999992	-0.000202626	-0.000397474	-7.77883e-06	0.0416428	0.98496
cg02320886	5	145758379	NA	NA	N_Shore	-0.00036119	-0.000650094	-7.22853e-05	0.0146326	0.999992	-0.000272353	-0.000568122	2.34164e-05	0.0708122	0.98496
cg02320980	10	118926615	NA	NA	N_Shore	0.000402728	9.90387e-05	0.000706418	0.0097012	0.999992	0.00038898	8.15769e-05	0.000696384	0.0135135	0.98496
cg02321903	11	60926056	VPS37C	5'UTR	N_Shelf	0.000375175	9.16457e-05	0.000658705	0.00985721	0.999992	0.000414313	0.000119253	0.000709373	0.00625671	0.98496
cg02322376	2	220071368	ZFAND2B	TSS200	Island	-0.000177788	-0.000349692	-5.88477e-06	0.0427514	0.999992	-0.00012782	-0.00030209	4.64495e-05	0.14926	0.98496
cg02323699	11	113135432	NCAM1;NCAM1;NCAM1	3'UTR;Body;Body	NA	-0.000266698	-0.000512034	-2.13619e-05	0.0333305	0.999992	-0.000160545	-0.000363985	4.28949e-05	0.120964	0.98496
cg02325880	1	84971750	SPATA1;GNG5	TSS1500;Body	Island	-0.000122199	-0.000233355	-1.10419e-05	0.0314202	0.999992	-0.000118795	-0.000235143	-2.44686e-06	0.0454356	0.98496
cg02326534	10	30722736	MAP3K8	TSS200	Island	-0.000233558	-0.00044583	-2.12866e-05	0.0312772	0.999992	-0.000265456	-0.000482825	-4.80866e-05	0.0170544	0.98496
cg02326568	5	158533621	NA	NA	Island	-0.000203903	-0.000396532	-1.12734e-05	0.0381699	0.999992	-0.000201671	-0.000395775	-7.56764e-06	0.0418239	0.98496
cg02330362	X	70402012	NA	NA	Island	-0.000203035	-0.000394556	-1.15145e-05	0.0378839	0.999992	-0.00024096	-0.00043671	-4.52104e-05	0.0162094	0.98496
cg02331649	3	52926322	TMEM110	Body	NA	0.000307324	5.81314e-05	0.000556517	0.0159984	0.999992	0.00016948	-3.11837e-05	0.000370144	0.0971858	0.98496
cg02331772	1	99127069	SNX7;SNX7	TSS200;TSS200	Island	-0.00021288	-0.000414036	-1.17244e-05	0.0382127	0.999992	-0.000209084	-0.000417797	-3.71473e-07	0.0495992	0.98496
cg02333588	1	3352830	PRDM16;PRDM16	3'UTR;3'UTR	S_Shore	-0.000317675	-0.000578268	-5.70824e-05	0.0172331	0.999992	-0.000223443	-0.00044513	-1.75652e-06	0.0482366	0.98496
cg02333730	17	12199913	NA	NA	NA	0.000258855	1.5814e-06	0.000516129	0.0486266	0.999992	0.00028571	1.69413e-05	0.000554478	0.0373744	0.98496
cg02337653	6	127840517	C6orf174	TSS200	S_Shelf	0.000212931	1.87256e-06	0.00042399	0.0480279	0.999992	0.000190431	-2.54167e-05	0.000406279	0.0833069	0.98496
cg02338889	6	161347487	NA	NA	NA	0.000325594	4.39932e-05	0.000607195	0.0237494	0.999992	0.000288402	-2.20196e-06	0.000579006	0.0517371	0.98496
cg02340329	5	27316256	NA	NA	NA	0.000280074	2.36957e-05	0.000536452	0.0324847	0.999992	0.000282525	1.6832e-05	0.000548217	0.0373184	0.98496
cg02340801	2	97304221	KIAA1310;KIAA1310	TSS200;TSS200	Island	0.000236269	5.96832e-05	0.000412855	0.00908314	0.999992	0.000242883	6.18578e-05	0.000423907	0.00891171	0.98496
cg02341139	2	113015451	NA	NA	S_Shelf	-0.000339583	-0.00061546	-6.37049e-05	0.0161977	0.999992	-0.000272541	-0.000540858	-4.22381e-06	0.0465487	0.98496
cg02342362	19	12792713	DHPS;DHPS;DHPS	TSS200;TSS200;TSS200	Island	0.000271791	7.82018e-05	0.00046538	0.0062503	0.999992	0.000261511	5.9923e-05	0.000463098	0.0113812	0.98496
cg02342974	20	18269074	ZNF133;ZNF133	TSS200;TSS200	Island	0.000212718	1.96152e-05	0.000405821	0.0310814	0.999992	0.000209665	1.15108e-05	0.000407819	0.0382544	0.98496
cg02343008	21	46077729	KRTAP12-3;C21orf29	TSS200;Body	NA	-0.000351393	-0.000699284	-3.50198e-06	0.0477676	0.999992	-0.000463055	-0.000805242	-0.000120869	0.00835648	0.98496
cg02343197	3	27771339	NA	NA	N_Shore	0.000227261	1.34413e-05	0.000441081	0.0373975	0.999992	0.000200049	-1.73509e-05	0.000417449	0.071006	0.98496
cg02343628	15	93790914	NA	NA	NA	0.000602987	0.000177872	0.0010281	0.0057489	0.999992	0.000299097	-4.12619e-05	0.000639456	0.0845168	0.98496
cg02344539	17	48637743	CACNA1G;CACNA1G;CACNA1G;CACNA1G;CACNA1G;CACNA1G;CACNA1G;CACNA1G;CACNA1G;CACNA1G;CACNA1G;CACNA1G;CACNA1G;CACNA1G;CACNA1G	TSS1500;TSS1500;TSS1500;TSS1500;TSS1500;TSS1500;TSS1500;TSS1500;TSS1500;TSS1500;TSS1500;TSS1500;TSS1500;TSS1500;TSS1500	Island	0.000298008	8.96977e-05	0.000506318	0.00535475	0.999992	0.000353704	0.000145864	0.000561544	0.000990401	0.98496
cg02347212	17	6141790	NA	NA	NA	-0.000410238	-0.000792967	-2.75086e-05	0.0358362	0.999992	-0.000364852	-0.000762759	3.30539e-05	0.0719996	0.98496
cg02347356	1	1983003	PRKCZ	Body	Island	-0.000330844	-0.000563925	-9.7762e-05	0.00571478	0.999992	-0.000255128	-0.000494465	-1.57918e-05	0.036858	0.98496
cg02349373	19	38281559	NA	NA	S_Shore	-0.000320482	-0.000638852	-2.11195e-06	0.0485192	0.999992	-0.000348918	-0.000682507	-1.53293e-05	0.0404907	0.98496
cg02351179	11	66035370	RAB1B	TSS1500	Island	-0.00028908	-0.000512234	-6.5925e-05	0.0114794	0.999992	-0.000245234	-0.00047659	-1.38775e-05	0.0379153	0.98496
cg02351713	6	73329475	NA	NA	N_Shore	-0.000245577	-0.000433865	-5.72887e-05	0.0109397	0.999992	-0.000276203	-0.00047081	-8.15969e-05	0.00573303	0.98496
cg02351840	13	112559707	NA	NA	NA	-0.000410292	-0.000748169	-7.24137e-05	0.0176617	0.999992	-0.000395781	-0.000742753	-4.88092e-05	0.0256762	0.98496
cg02353916	4	15691786	LOC285550	3'UTR	NA	0.00049541	8.2276e-05	0.000908545	0.0191008	0.999992	0.000213789	-5.9764e-05	0.000487343	0.124567	0.98496
cg02354916	11	107989376	NA	NA	N_Shelf	-0.000138107	-0.000266086	-1.01273e-05	0.0346201	0.999992	-0.00011066	-0.000242892	2.15711e-05	0.100254	0.98496
cg02356758	5	176032499	GPRIN1	5'UTR	N_Shelf	-0.000186203	-0.000367815	-4.59215e-06	0.0445535	0.999992	-0.000116137	-0.000297237	6.49628e-05	0.206939	0.98496
cg02357649	10	28594894	NA	NA	S_Shelf	0.000271038	5.51735e-06	0.000536558	0.0454854	0.999992	0.000179709	-6.51273e-05	0.000424545	0.148966	0.98496
cg02357751	22	19710880	GP1BB;SEPT5	TSS200;3'UTR	Island	-0.000346702	-0.000681949	-1.14561e-05	0.0427634	0.999992	-0.000354931	-0.000692343	-1.7519e-05	0.0393772	0.98496
cg02361878	1	165326327	LMX1A	TSS1500	Island	-0.00035624	-0.00060862	-0.00010386	0.00598299	0.999992	-0.00028338	-0.000540918	-2.58417e-05	0.031278	0.98496
cg02367892	11	19798397	NAV2;NAV2;NAV2	Body;Body;Body	N_Shore	0.000324219	6.26732e-05	0.000585764	0.0154735	0.999992	0.000390039	0.00012584	0.000654238	0.00409852	0.98496
cg02367992	17	78383637	LOC100294362	Body	NA	-0.000249688	-0.000454112	-4.52647e-05	0.0170211	0.999992	-0.000264694	-0.000476153	-5.32344e-05	0.014529	0.98496
cg02369188	7	157608573	PTPRN2;PTPRN2;PTPRN2	Body;Body;Body	N_Shelf	0.000456942	8.05235e-05	0.000833361	0.0176983	0.999992	0.000623066	0.000287379	0.000958754	0.000345019	0.98496
cg02370636	16	64106531	NA	NA	NA	0.000200287	7.35774e-06	0.000393216	0.0419848	0.999992	0.000187536	-1.41975e-05	0.00038927	0.0681931	0.98496
cg02378335	5	134449269	NA	NA	NA	-0.000321814	-0.000594103	-4.95254e-05	0.0208641	0.999992	-0.000215924	-0.000464713	3.28654e-05	0.0883919	0.98496
cg02381279	19	16394366	NA	NA	N_Shore	0.000363655	8.46224e-05	0.000642689	0.010999	0.999992	0.000164087	-6.21528e-05	0.000390326	0.153817	0.98496
cg02381751	2	32503542	YIPF4	Body	S_Shore	0.000588808	7.57652e-05	0.00110185	0.0247854	0.999992	0.00043259	-9.0344e-05	0.000955523	0.104187	0.98496
cg02383323	2	1895701	MYT1L	Body	Island	-0.000372577	-0.000730926	-1.42281e-05	0.0416803	0.999992	-0.00027716	-0.000636166	8.1847e-05	0.129178	0.98496
cg02385173	11	76571534	ACER3	TSS1500	N_Shore	0.000308976	2.72745e-05	0.000590678	0.0318041	0.999992	0.000279742	2.67701e-06	0.000556807	0.0478568	0.98496
cg02387843	4	9892887	SLC2A9;SLC2A9	Body;Body	NA	-0.000359761	-0.00069017	-2.93524e-05	0.0330496	0.999992	-0.000216618	-0.000542116	0.00010888	0.190405	0.98496
cg02388253	9	123640363	PHF19;PHF19	TSS1500;TSS1500	S_Shore	0.000259639	2.70295e-05	0.000492249	0.0289487	0.999992	0.00010509	-0.000100502	0.000310683	0.313939	0.989064
cg02393091	16	88945894	CBFA2T3;CBFA2T3	Body;Body	N_Shore	-0.000337193	-0.000586923	-8.74627e-05	0.0084828	0.999992	-0.000250144	-0.000504184	3.89624e-06	0.0535688	0.98496
cg02395364	X	74493592	UPRT;UPRT	TSS1500;TSS1500	NA	0.000288164	3.54739e-05	0.000540854	0.0257003	0.999992	0.000279111	1.47459e-05	0.000543475	0.0386719	0.98496
cg02395637	16	19182453	SYT17	Body	S_Shelf	0.000322293	2.34319e-05	0.000621154	0.0347405	0.999992	0.000301253	-1.03589e-05	0.000612866	0.058005	0.98496
cg02398682	1	32802228	MARCKSL1	TSS1500	Island	0.00034424	7.0258e-05	0.000618222	0.0141569	0.999992	0.000229149	-1.70941e-05	0.000475393	0.0679126	0.98496
cg02399233	11	71201915	NADSYN1	Body	NA	0.000271894	4.8915e-05	0.000494873	0.0172042	0.999992	0.000352022	0.000139941	0.000564104	0.00130434	0.98496
cg02403541	12	121454288	C12orf43;C12orf43	5'UTR;1stExon	Island	0.000276519	4.83673e-05	0.000504672	0.0178757	0.999992	0.000283885	4.84015e-05	0.000519368	0.0184972	0.98496
cg02403951	16	24580196	RBBP6;RBBP6	Body;Body	NA	0.000305928	3.79028e-05	0.000573953	0.0255693	0.999992	0.000304073	3.53203e-05	0.000572826	0.0268769	0.98496
cg02405073	12	125671783	NA	NA	Island	-0.000179584	-0.000358557	-6.11657e-07	0.0492324	0.999992	-0.000146922	-0.00032299	2.91457e-05	0.101225	0.98496
cg02405517	19	7984832	SNAPC2;SNAPC2	TSS1500;TSS1500	N_Shore	-0.000322136	-0.000607386	-3.6885e-05	0.0271465	0.999992	-0.000377286	-0.000661731	-9.28406e-05	0.0097019	0.98496
cg02405609	4	183811682	DCTD;DCTD	3'UTR;3'UTR	NA	0.000318019	1.35751e-05	0.000622463	0.0407434	0.999992	0.000349214	3.6912e-05	0.000661515	0.0286794	0.98496
cg02407068	4	39771851	UBE2K;UBE2K;UBE2K	Body;Body;Body	Island	-0.000482562	-0.000921317	-4.38063e-05	0.0313435	0.999992	-9.07035e-05	-0.000370769	0.000189362	0.523006	0.992272
cg02415014	8	143852576	LYNX1;LYNX1	Body;TSS1500	NA	-0.000298236	-0.000576833	-1.9638e-05	0.0360727	0.999992	-0.000188291	-0.000465768	8.91858e-05	0.181888	0.98496
cg02415349	1	990470	AGRN	3'UTR	Island	0.000386724	0.0001057	0.000667748	0.00732961	0.999992	0.000430904	0.000144756	0.000717052	0.00343074	0.98496
cg02416424	17	39684825	KRT19	TSS200	S_Shore	-0.000251854	-0.000502084	-1.62356e-06	0.0485512	0.999992	-0.000158834	-0.000401249	8.35819e-05	0.197305	0.98496
cg02417684	16	31483534	TGFB1I1;TGFB1I1;TGFB1I1;TGFB1I1	Body;TSS1500;1stExon;5'UTR	Island	-0.000205902	-0.000389239	-2.25642e-05	0.0279909	0.999992	-0.000222029	-0.000409093	-3.49645e-05	0.0203509	0.98496
cg02420146	11	407622	SIGIRR;SIGIRR;SIGIRR	Body;Body;Body	Island	-0.000329641	-0.000607144	-5.21382e-05	0.0202359	0.999992	-0.000317599	-0.000603463	-3.17346e-05	0.0297011	0.98496
cg02420615	7	149150718	ZNF777	Body	NA	0.00027946	3.91208e-05	0.000519799	0.0229817	0.999992	0.000309096	6.13256e-05	0.000556866	0.0148584	0.98496
cg02423030	19	12968505	MAST1	Body	N_Shore	-0.000258956	-0.000490716	-2.7196e-05	0.0287873	0.999992	-0.000258579	-0.000500571	-1.65873e-05	0.0364139	0.98496
cg02423267	7	55799829	NA	NA	NA	-0.000214819	-0.000401546	-2.80934e-05	0.0244448	0.999992	-0.000192217	-0.000383721	-7.12554e-07	0.0491652	0.98496
cg02424254	X	118587302	SLC25A43	3'UTR	NA	-0.000490372	-0.000896617	-8.41269e-05	0.0183357	0.999992	-0.000428435	-0.000845182	-1.16886e-05	0.0439939	0.98496
cg02427042	22	40767032	SGSM3	5'UTR	Island	-0.000195408	-0.000377869	-1.29463e-05	0.0359932	0.999992	-0.000173977	-0.000364522	1.65687e-05	0.0731993	0.98496
cg02427330	13	76450676	NA	NA	NA	-0.000290944	-0.000516785	-6.51042e-05	0.0119333	0.999992	-0.000378476	-0.000599379	-0.000157572	0.000917617	0.98496
cg02428652	17	80416417	NARF;NARF;NARF;NARF	5'UTR;TSS200;TSS200;TSS200	Island	0.000136643	4.78775e-06	0.000268499	0.0423419	0.999992	0.000153103	1.9624e-05	0.000286582	0.0248796	0.98496
cg02429092	12	112546400	NAA25	Body	Island	-0.000189226	-0.000373001	-5.45218e-06	0.0436629	0.999992	-0.000176752	-0.000368869	1.53652e-05	0.0710567	0.98496
cg02429595	19	18279515	PIK3R2	Body	Island	0.000340359	1.53512e-05	0.000665366	0.0402441	0.999992	0.000183042	-0.000129793	0.000495878	0.249314	0.987989
cg02430102	11	57424823	CLP1;CLP1	TSS1500;TSS1500	N_Shore	-0.0002189	-0.000414231	-2.3569e-05	0.028324	0.999992	-0.00020314	-0.000403992	-2.28786e-06	0.0474817	0.98496
cg02443148	7	37533599	NA	NA	NA	0.000430325	0.000119484	0.000741165	0.00699269	0.999992	0.000416169	9.93285e-05	0.00073301	0.0104155	0.98496
cg02446475	6	31275807	NA	NA	N_Shore	0.000831578	7.45515e-05	0.0015886	0.0315505	0.999992	0.000735279	-4.62903e-05	0.00151685	0.0649883	0.98496
cg02448796	1	6101339	KCNAB2;KCNAB2	Body;Body	NA	0.000371872	1.42546e-05	0.00072949	0.0416502	0.999992	0.000297024	-5.25772e-05	0.000646626	0.0952374	0.98496
cg02449564	4	8359247	NA	NA	NA	-0.000495596	-0.000866599	-0.000124594	0.00919266	0.999992	-0.000425707	-0.000801256	-5.01586e-05	0.0265951	0.98496
cg02449638	19	36607078	TBCB;POLR2I	Body;TSS1500	S_Shore	0.000225263	2.84235e-05	0.000422102	0.0251931	0.999992	0.000198941	-1.90207e-06	0.000399785	0.052179	0.98496
cg02450164	16	66493033	BEAN	5'UTR	NA	-0.000181717	-0.000326471	-3.69637e-05	0.0142381	0.999992	-0.00015357	-0.000298662	-8.47895e-06	0.0381917	0.98496
cg02452838	17	4925570	KIF1C	Body	NA	-0.000335837	-0.000654384	-1.729e-05	0.0389389	0.999992	-0.000123142	-0.00037235	0.000126065	0.330269	0.989064
cg02453348	11	3638458	NA	NA	NA	-0.000334402	-0.000611284	-5.752e-05	0.0182735	0.999992	-0.000205413	-0.00043995	2.91241e-05	0.0855531	0.98496
cg02453698	1	217591603	NA	NA	NA	-0.000395618	-0.000712015	-7.92201e-05	0.0146189	0.999992	-0.000408173	-0.000735659	-8.06865e-05	0.0149473	0.98496
cg02455836	8	141557701	EIF2C2;EIF2C2	Body;Body	N_Shore	0.000212828	5.07167e-06	0.000420585	0.0447329	0.999992	0.000170696	-4.28975e-05	0.00038429	0.11636	0.98496
cg02457683	1	160232016	DCAF8;DCAF8;DCAF8;DCAF8;DCAF8	Body;Body;Body;Body;5'UTR	Island	-0.000233635	-0.000425685	-4.15839e-05	0.0174606	0.999992	-0.000230887	-0.000429958	-3.18151e-05	0.0233389	0.98496
cg02458088	16	77228411	MON1B	Body	Island	-0.000195387	-0.000375866	-1.49069e-05	0.0340523	0.999992	-0.000121777	-0.00030363	6.00768e-05	0.187676	0.98496
cg02458885	4	81119249	PRDM8;PRDM8	5'UTR;5'UTR	Island	-0.00110621	-0.00194557	-0.000266839	0.010151	0.999992	-0.00120432	-0.00207824	-0.000330403	0.00726354	0.98496
cg02459569	1	150944634	LASS2;LASS2	5'UTR;5'UTR	N_Shore	0.000240993	8.79262e-06	0.000473193	0.0420375	0.999992	9.99111e-05	-6.80374e-05	0.00026786	0.241523	0.987052
cg02462353	19	55549799	GP6;GP6	TSS200;TSS200	NA	-0.00032755	-0.000645233	-9.86608e-06	0.0433839	0.999992	-0.000235495	-0.000559569	8.858e-05	0.153036	0.98496
cg02463440	8	22132932	PIWIL2;PIWIL2	5'UTR;TSS200	Island	-0.00094049	-0.00171613	-0.000164854	0.0178253	0.999992	-0.000949046	-0.00175743	-0.000140663	0.0217294	0.98496
cg02464895	19	54704704	RPS9	TSS200	Island	0.000159525	2.14056e-06	0.000316909	0.0470041	0.999992	0.000177179	1.93845e-05	0.000334974	0.0280338	0.98496
cg02469604	X	153533342	TKTL1;TKTL1;TKTL1	TSS200;Body;Body	NA	0.000307271	2.25771e-05	0.000591964	0.0345919	0.999992	0.000261431	-2.8123e-05	0.000550985	0.0764188	0.98496
cg02470587	12	48302191	NA	NA	S_Shelf	0.000345497	6.05068e-05	0.000630487	0.0178465	0.999992	0.0003907	9.57113e-05	0.000685689	0.00980603	0.98496
cg02471310	4	95816391	BMPR1B	5'UTR	NA	-0.00028428	-0.000562138	-6.4222e-06	0.0450007	0.999992	-0.000216926	-0.000487063	5.32107e-05	0.114622	0.98496
cg02473376	12	125573329	AACS	Body	S_Shelf	0.000297453	5.16815e-07	0.000594389	0.0496078	0.999992	0.000383833	8.46732e-05	0.000682994	0.0122918	0.98496
cg02474628	2	224809074	WDFY1	Body	Island	-0.000361567	-0.00059507	-0.000128065	0.00263385	0.999992	-0.000409503	-0.000649702	-0.000169305	0.000970618	0.98496
cg02477458	1	226112258	PYCR2	TSS1500	Island	-0.000215142	-0.000416502	-1.37824e-05	0.0364234	0.999992	-0.000219665	-0.000421624	-1.77049e-05	0.0332448	0.98496
cg02477658	6	30157133	TRIM26	Body	NA	-0.000230213	-0.0004367	-2.37272e-05	0.0291318	0.999992	-0.000151684	-0.000354108	5.07397e-05	0.140716	0.98496
cg02478118	6	13773541	NA	NA	S_Shelf	-0.000347951	-0.00066829	-2.7612e-05	0.0334707	0.999992	-0.00039819	-0.000733601	-6.2779e-05	0.0203241	0.98496
cg02478149	22	38219117	GALR3	TSS1500	N_Shore	-0.000211692	-0.000396413	-2.69712e-05	0.024992	0.999992	-0.000159173	-0.000326839	8.49394e-06	0.0626121	0.98496
cg02478369	17	15083645	NA	NA	NA	-0.000592303	-0.00110348	-8.11281e-05	0.0234557	0.999992	-0.00053753	-0.00105822	-1.68423e-05	0.04313	0.98496
cg02480144	14	101121093	NA	NA	Island	-0.000335159	-0.000669827	-4.9048e-07	0.0496696	0.999992	-0.0003372	-0.0006864	1.20001e-05	0.0582928	0.98496
cg02480412	1	227128060	CABC1;CABC1	5'UTR;1stExon	Island	0.000178323	1.1754e-05	0.000344892	0.0360596	0.999992	0.000169001	2.24667e-06	0.000335756	0.0470333	0.98496
cg02480772	8	48754164	PRKDC;PRKDC	Body;Body	NA	-0.000256728	-0.000484762	-2.86947e-05	0.0276141	0.999992	-0.000172727	-0.00039752	5.20648e-05	0.130974	0.98496
cg02481294	4	15704550	BST1	TSS200	N_Shore	0.000222342	3.50987e-05	0.000409584	0.0202808	0.999992	0.000202734	9.4896e-06	0.000395978	0.039899	0.98496
cg02481307	4	1858883	LETM1	TSS1500	Island	0.000188324	1.67567e-05	0.000359891	0.0316743	0.999992	0.000149683	-2.13137e-05	0.000320679	0.0857184	0.98496
cg02481528	20	43940307	RBPJL	Body	Island	-0.000259047	-0.000477643	-4.04516e-05	0.0205303	0.999992	-0.000262704	-0.000486888	-3.85209e-05	0.0219699	0.98496
cg02481950	16	21665002	METTL9;IGSF6;METTL9	Body;TSS1500;Body	NA	0.000253417	1.56064e-05	0.000491228	0.0369128	0.999992	0.000175924	-2.03313e-05	0.000372179	0.0785272	0.98496
cg02483058	2	54951562	EML6	TSS1500	Island	-0.000289317	-0.000548886	-2.97468e-05	0.0291758	0.999992	-0.00026648	-0.000528034	-4.92558e-06	0.0458955	0.98496
cg02483931	17	34202461	CCL5	Body	NA	-0.000247118	-0.000438183	-5.60521e-05	0.0116085	0.999992	-0.000266214	-0.00046319	-6.92378e-05	0.0084374	0.98496
cg02484352	5	131599890	PDLIM4;PDLIM4	Body;Body	NA	0.000312861	6.70167e-05	0.000558706	0.0129857	0.999992	0.000239859	1.35177e-06	0.000478366	0.0487332	0.98496
cg02484673	16	87674713	JPH3	Body	N_Shelf	-0.000393999	-0.000685869	-0.000102129	0.00849774	0.999992	-0.000295454	-0.000552693	-3.82136e-05	0.0246905	0.98496
cg02484708	17	57409001	YPEL2	TSS200	Island	-0.00027547	-0.000464936	-8.60051e-05	0.00466808	0.999992	-0.000269434	-0.000465797	-7.3071e-05	0.00751267	0.98496
cg02484774	19	14196418	NA	NA	Island	0.000210304	4.34988e-06	0.000416259	0.0454142	0.999992	0.000261998	4.93114e-05	0.000474685	0.0161341	0.98496
cg02485558	12	120739324	SIRT4	TSS1500	NA	0.000409379	9.88518e-05	0.000719907	0.0101269	0.999992	0.000504452	0.000188333	0.000820571	0.00196697	0.98496
cg02486513	12	8931239	NA	NA	NA	-0.000337487	-0.000639628	-3.53466e-05	0.0288377	0.999992	-0.000291004	-0.000596003	1.39943e-05	0.0613191	0.98496
cg02486545	22	18923885	PRODH	TSS200	S_Shore	-0.000195377	-0.000379402	-1.13523e-05	0.0376051	0.999992	-0.000182444	-0.000374497	9.60853e-06	0.0624405	0.98496
cg02487331	1	146550467	NA	NA	Island	0.00242381	0.000406697	0.00444093	0.0188594	0.999992	0.00270473	0.000605964	0.0048035	0.0119201	0.98496
cg02492567	2	173792437	RAPGEF4;RAPGEF4	Body;Body	NA	-0.00038355	-0.000723325	-4.37753e-05	0.0272095	0.999992	-0.000287056	-0.000614176	4.00634e-05	0.0849527	0.98496
cg02492873	2	25193821	DNAJC27	Body	N_Shore	0.00030612	1.64894e-05	0.00059575	0.0384565	0.999992	0.000209347	-8.31512e-05	0.000501846	0.159273	0.98496
cg02494117	9	130965474	DNM1;DNM1;CIZ1;CIZ1	TSS200;TSS200;5'UTR;5'UTR	Island	0.000230298	6.49095e-05	0.000395687	0.00667709	0.999992	0.000232752	6.14069e-05	0.000404097	0.00811809	0.98496
cg02496065	7	138798540	NA	NA	S_Shelf	-0.000244156	-0.00043985	-4.84615e-05	0.0148328	0.999992	-0.000286188	-0.000486043	-8.63324e-05	0.00532505	0.98496
cg02496295	4	2846155	ADD1;ADD1;ADD1;ADD1	5'UTR;5'UTR;5'UTR;5'UTR	Island	0.000169482	8.78517e-06	0.000330179	0.0388675	0.999992	0.000198077	3.36035e-05	0.000362551	0.018615	0.98496
cg02497700	1	244213358	ZNF238	TSS1500	N_Shore	-0.000256237	-0.000504907	-7.56703e-06	0.0435096	0.999992	-0.000305617	-0.000562625	-4.86077e-05	0.0201221	0.98496
cg02499535	6	132531419	NA	NA	NA	-0.000217434	-0.000433128	-1.73854e-06	0.0482056	0.999992	-0.000135952	-0.000315663	4.37592e-05	0.136988	0.98496
cg02499669	13	32316477	RXFP2;RXFP2	Body;Body	NA	0.00027878	5.68553e-05	0.000500705	0.014175	0.999992	0.000225705	-1.03735e-07	0.000451513	0.0501039	0.98496
cg02500509	3	45183822	CDCP1;CDCP1	Body;Body	N_Shelf	-0.000275795	-0.000521875	-2.97158e-05	0.0283108	0.999992	-0.000236066	-0.000486953	1.48208e-05	0.0649451	0.98496
cg02500917	7	100080970	C7orf51	TSS1500	Island	-0.000183867	-0.000347397	-2.03379e-05	0.0278138	0.999992	-0.000170481	-0.000329235	-1.17282e-05	0.035505	0.98496
cg02501155	16	79263473	NA	NA	NA	-0.000383637	-0.000660753	-0.000106521	0.0069926	0.999992	-0.000332382	-0.000618226	-4.65392e-05	0.0229906	0.98496
cg02503874	7	19184427	FERD3L;FERD3L	1stExon;3'UTR	Island	0.000213587	1.76364e-05	0.000409537	0.0328648	0.999992	0.000185634	-1.69221e-05	0.00038819	0.072145	0.98496
cg02504541	3	9437946	LOC440944;SETD5	Body;TSS1500	Island	-0.000282135	-0.000522214	-4.20551e-05	0.0215876	0.999992	-0.000250532	-0.000500528	-5.36133e-07	0.0495174	0.98496
cg02505117	5	43155674	ZNF131	Body	NA	-0.00046057	-0.000856728	-6.44117e-05	0.0230028	0.999992	-0.000293337	-0.00068246	9.57858e-05	0.138364	0.98496
cg02506227	5	122759264	CEP120;CEP120;CEP120;CEP120	1stExon;1stExon;5'UTR;5'UTR	Island	0.000295414	8.00951e-05	0.000510733	0.00750393	0.999992	0.000315828	9.21165e-05	0.000539539	0.00598842	0.98496
cg02508204	11	39367436	NA	NA	NA	0.000468791	0.000136301	0.00080128	0.00603811	0.999992	0.000437582	9.32728e-05	0.00078189	0.0131202	0.98496
cg02509745	5	178052578	CLK4	5'UTR	N_Shore	0.000456139	6.2268e-05	0.000850011	0.0235283	0.999992	0.000493166	8.53642e-05	0.000900968	0.0181393	0.98496
cg02510267	11	20690807	NELL1;NELL1	TSS1500;TSS1500	Island	0.000188548	2.31277e-05	0.000353968	0.0257734	0.999992	0.000211222	3.93958e-05	0.000383048	0.0163527	0.98496
cg02510297	12	116972284	NCRNA00173;NCRNA00173	Body;Body	NA	0.000325486	7.5516e-05	0.000575457	0.0110695	0.999992	0.000214293	-2.44834e-05	0.000453069	0.0781789	0.98496
cg02515354	7	147256123	MIR548I4;CNTNAP2	TSS1500;Body	NA	-0.000322032	-0.000643879	-1.84818e-07	0.0498703	0.999992	-0.000344093	-0.00067985	-8.33651e-06	0.0446502	0.98496
cg02515467	16	20753477	THUMPD1	TSS1500	S_Shore	0.000329258	3.54503e-05	0.000623065	0.0283244	0.999992	0.000228811	-5.43004e-05	0.000511923	0.112323	0.98496
cg02516101	22	38711891	CSNK1E;CSNK1E	5'UTR;5'UTR	N_Shore	0.00037137	9.12002e-05	0.00065154	0.0097335	0.999992	0.000220937	-2.03603e-05	0.000462235	0.0724021	0.98496
cg02516957	8	128011063	NA	NA	NA	0.000322524	8.64896e-05	0.000558559	0.00774372	0.999992	0.000223639	1.39206e-05	0.000433358	0.036789	0.98496
cg02517524	22	23412814	RTDR1;GNAZ	Body;5'UTR	Island	0.0002494	6.12306e-05	0.000437569	0.0097397	0.999992	0.000284629	8.9255e-05	0.000480003	0.00460108	0.98496
cg02520519	3	4345006	SETMAR;SETMAR;SETMAR	1stExon;5'UTR;TSS1500	Island	-0.000188606	-0.000338566	-3.86474e-05	0.0140603	0.999992	-0.000194156	-0.00034903	-3.92831e-05	0.0143836	0.98496
cg02524725	10	35852468	CCNY;CCNY	Body;Body	NA	0.000250199	1.3869e-05	0.000486529	0.038141	0.999992	0.000158042	-7.30879e-05	0.000389172	0.178586	0.98496
cg02527529	17	42219679	C17orf53;C17orf53	Body;Body	S_Shore	-0.000157383	-0.000303202	-1.15647e-05	0.0345909	0.999992	-0.000140561	-0.000293038	1.1917e-05	0.0705056	0.98496
cg02527751	16	2743684	KCTD5	Body	N_Shelf	-0.000343743	-0.000667975	-1.95103e-05	0.0378745	0.999992	-0.000172197	-0.000470869	0.000126476	0.256279	0.988135
cg02528908	10	11505056	USP6NL;USP6NL	Body;Body	N_Shore	0.000220093	2.63495e-05	0.000413836	0.0262643	0.999992	0.000210226	1.55506e-05	0.000404902	0.0345054	0.98496
cg02531905	17	21455858	C17orf51	TSS1500	S_Shore	0.000277472	3.72092e-05	0.000517735	0.0239113	0.999992	0.000232972	-1.18848e-05	0.000477829	0.0620349	0.98496
cg02534780	X	130205510	FLJ30058	5'UTR	N_Shore	0.00031875	2.66349e-05	0.000610865	0.0326798	0.999992	0.000280221	-1.74215e-05	0.000577864	0.0647926	0.98496
cg02535924	10	38382919	ZNF37A;ZNF37A	TSS1500;TSS1500	N_Shore	0.000704335	0.000172904	0.00123576	0.00974213	0.999992	0.000711407	0.000159053	0.00126376	0.0119697	0.98496
cg02536045	12	51441972	LETMD1;LETMD1	TSS200;TSS200	Island	-0.000170183	-0.000339844	-5.22714e-07	0.0493075	0.999992	-0.000179914	-0.000356075	-3.75178e-06	0.04538	0.98496
cg02537149	1	46769035	LRRC41;LRRC41;UQCRH	1stExon;5'UTR;TSS1500	Island	-0.000198931	-0.000379194	-1.86669e-05	0.0307856	0.999992	-0.00016655	-0.000354765	2.16653e-05	0.0823967	0.98496
cg02538070	20	35092693	DLGAP4;DLGAP4;DLGAP4	Body;5'UTR;Body	S_Shelf	-0.000360247	-0.000634873	-8.5622e-05	0.0104986	0.999992	-0.000294325	-0.000564441	-2.42086e-05	0.0329343	0.98496
cg02539664	3	9025584	SRGAP3;SRGAP3	3'UTR;3'UTR	N_Shore	0.000278836	3.41738e-05	0.000523498	0.0257906	0.999992	0.000283027	3.92801e-05	0.000526774	0.0231833	0.98496
cg02545106	4	186393269	CCDC110;CCDC110	TSS1500;TSS1500	S_Shore	-0.000287516	-0.000568913	-6.11863e-06	0.0452845	0.999992	-0.000210363	-0.00049671	7.5984e-05	0.14861	0.98496
cg02546848	4	8581424	GPR78	TSS1500	N_Shore	-0.000397333	-0.000786857	-7.80913e-06	0.0456382	0.999992	-0.000435069	-0.000838846	-3.12925e-05	0.0348988	0.98496
cg02546941	17	73030677	NA	NA	Island	0.000201841	6.21417e-06	0.000397469	0.043242	0.999992	0.000152872	-3.49648e-05	0.000340709	0.109855	0.98496
cg02547426	4	3371236	RGS12;RGS12;RGS12	TSS1500;Body;Body	N_Shelf	0.000420843	0.000195745	0.00064594	0.000310712	0.999992	0.000289759	7.81977e-05	0.00050132	0.0076197	0.98496
cg02549844	7	150801201	AGAP3;AGAP3	Body;Body	NA	-0.000339569	-0.000649111	-3.00268e-05	0.031776	0.999992	-0.000209437	-0.000512394	9.35196e-05	0.173881	0.98496
cg02550358	17	16120515	PIGL;PIGL	5'UTR;1stExon	S_Shore	0.000245625	6.24669e-05	0.000428784	0.00892913	0.999992	0.000230331	4.01573e-05	0.000420505	0.0179682	0.98496
cg02552189	2	223891284	NA	NA	NA	-0.000305986	-0.000608827	-3.14393e-06	0.0476991	0.999992	-0.000255861	-0.000556339	4.46158e-05	0.0945035	0.98496
cg02552935	7	105627084	FLJ23834	Body	NA	-0.000322232	-0.000542721	-0.000101743	0.00446497	0.999992	-0.00029869	-0.000517081	-8.02995e-05	0.00770348	0.98496
cg02553987	17	58754813	BCAS3;BCAS3	TSS1500;TSS1500	Island	-0.00017436	-0.000348547	-1.73421e-07	0.0497753	0.999992	-0.000194271	-0.000375137	-1.34058e-05	0.035464	0.98496
cg02554564	12	5603131	NTF3;NTF3	TSS200;Body	N_Shore	-0.000343329	-0.000679221	-7.43826e-06	0.0452012	0.999992	-0.000297051	-0.000632802	3.86997e-05	0.0824495	0.98496
cg02558677	5	14405632	TRIO	Body	NA	0.000349519	0.000101351	0.000597687	0.00609214	0.999992	0.000256072	1.75687e-05	0.000494576	0.0355413	0.98496
cg02563156	2	105977603	FHL2;FHL2;FHL2;FHL2	3'UTR;3'UTR;3'UTR;3'UTR	NA	0.000734817	0.000215421	0.00125421	0.00587212	0.999992	0.000721426	0.000205036	0.00123782	0.00651763	0.98496
cg02565891	1	202171505	LGR6;LGR6	Body;TSS1500	NA	-0.000425126	-0.000739708	-0.000110543	0.00842755	0.999992	-0.000318792	-0.000605946	-3.16388e-05	0.0298215	0.98496
cg02567119	10	102891045	TLX1;TLX1NB	TSS200;TSS200	Island	0.000215449	5.80777e-05	0.00037282	0.00762972	0.999992	0.000233123	7.1576e-05	0.00039467	0.00499017	0.98496
cg02568531	11	820843	PNPLA2	Body	S_Shore	0.000260193	1.33236e-05	0.000507062	0.0389951	0.999992	0.000102799	-0.000105085	0.000310683	0.329911	0.989064
cg02568670	3	141173927	NA	NA	NA	0.000248203	5.98788e-06	0.000490419	0.0446693	0.999992	0.000196471	-4.80175e-05	0.00044096	0.114364	0.98496
cg02569236	3	125899915	ALDH1L1	TSS1500	S_Shore	-0.000148497	-0.000292169	-4.82593e-06	0.0428788	0.999992	-0.000149391	-0.000299319	5.36339e-07	0.0508139	0.98496
cg02569718	16	85540731	NA	NA	NA	-0.000413989	-0.000748867	-7.91113e-05	0.0157516	0.999992	-0.000315835	-0.000657504	2.58332e-05	0.0697413	0.98496
cg02570493	6	42089403	C6orf132	Body	NA	0.000335261	1.563e-05	0.000654892	0.0399319	0.999992	0.000408084	0.000101938	0.00071423	0.00935496	0.98496
cg02571142	8	42234803	DKK4	TSS200	NA	0.000263024	8.1003e-06	0.000517948	0.0432401	0.999992	0.000179644	-6.18516e-05	0.000421139	0.143609	0.98496
cg02571201	8	73920559	TERF1;TERF1	TSS1500;TSS1500	N_Shore	0.000311318	4.63277e-05	0.000576308	0.0216252	0.999992	0.000263809	-2.16246e-06	0.000529781	0.0518659	0.98496
cg02572374	2	238600629	LRRFIP1;LRRFIP1;LRRFIP1;LRRFIP1;LRRFIP1	Body;TSS200;TSS200;TSS200;TSS200	Island	-0.00021005	-0.000399286	-2.08141e-05	0.0298385	0.999992	-0.000199039	-0.000397728	-3.49875e-07	0.0496035	0.98496
cg02572448	1	8763403	RERE;RERE	5'UTR;5'UTR	Island	-0.000163623	-0.000320257	-6.98823e-06	0.0407387	0.999992	-0.000133561	-0.000289238	2.21168e-05	0.0920706	0.98496
cg02573524	19	47165142	DACT3	TSS1500	S_Shore	-0.00025436	-0.000486746	-2.19737e-05	0.0321531	0.999992	-0.000227219	-0.000470415	1.59782e-05	0.0668333	0.98496
cg02573743	15	56120298	NEDD4;NEDD4	3'UTR;3'UTR	NA	-0.000351309	-0.000686461	-1.61563e-05	0.0400617	0.999992	-8.13782e-05	-0.00037475	0.000211994	0.584264	0.992726
cg02574703	12	127212218	NA	NA	N_Shore	0.000289051	7.1715e-05	0.000506387	0.0094964	0.999992	0.000325636	0.000110714	0.000540559	0.00324331	0.98496
cg02575078	22	39885383	MGAT3;MGAT3;MGAT3	3'UTR;3'UTR;1stExon	S_Shore	0.000265273	4.74719e-06	0.000525798	0.0460216	0.999992	0.000236793	-1.21802e-05	0.000485766	0.062139	0.98496
cg02576637	1	26550188	NA	NA	N_Shore	-0.000538964	-0.0010692	-8.73191e-06	0.0463924	0.999992	-0.000338773	-0.000854346	0.0001768	0.196038	0.98496
cg02577203	11	47869805	NUP160	1stExon	Island	0.000261486	4.78522e-05	0.00047512	0.0167949	0.999992	0.000279717	5.96862e-05	0.000499749	0.0130947	0.98496
cg02579469	5	1378350	NA	NA	NA	-0.000278867	-0.000542631	-1.51017e-05	0.0383984	0.999992	-0.000240211	-0.000500466	2.00445e-05	0.0701635	0.98496
cg02579706	3	187960622	LPP;LPP;LPP	5'UTR;5'UTR;5'UTR	NA	-0.000397866	-0.000710827	-8.4906e-05	0.0130764	0.999992	-0.000345034	-0.000668015	-2.20524e-05	0.03646	0.98496
cg02580604	1	63250136	ATG4C;ATG4C	5'UTR;5'UTR	NA	0.000256297	4.14209e-05	0.000471174	0.0197369	0.999992	0.000243465	2.97965e-05	0.000457134	0.0258319	0.98496
cg02580987	5	176615786	NSD1;NSD1	Body;Body	NA	-0.000404315	-0.000711734	-9.68961e-05	0.0103036	0.999992	-0.000403956	-0.000726038	-8.18746e-05	0.014341	0.98496
cg02581716	4	159642335	PPID	Body	N_Shore	0.000372547	5.44601e-05	0.000690634	0.0220246	0.999992	0.000146083	-0.000124011	0.000416176	0.286753	0.988885
cg02586712	15	42249569	EHD4	Body	NA	-0.000283791	-0.000543147	-2.44355e-05	0.0322059	0.999992	-0.000110061	-0.000326895	0.000106773	0.317324	0.989064
cg02587643	5	96039066	CAST;CAST;CAST;CAST;CAST;CAST;CAST;CAST;CAST;CAST	Body;Body;5'UTR;Body;5'UTR;5'UTR;5'UTR;Body;5'UTR;Body	S_Shore	-0.000208598	-0.000404981	-1.22142e-05	0.0375154	0.999992	-0.000226562	-0.00042956	-2.35637e-05	0.0289771	0.98496
cg02588737	2	71357524	MPHOSPH10;MPHOSPH10;MCEE	1stExon;5'UTR;TSS200	Island	-0.000195608	-0.000376523	-1.4693e-05	0.0342777	0.999992	-0.0002203	-0.000410094	-3.05056e-05	0.0232323	0.98496
cg02590972	2	217363392	RPL37A	TSS200	N_Shore	0.000236839	5.25064e-05	0.000421172	0.0121568	0.999992	0.000263409	7.47289e-05	0.000452088	0.00655489	0.98496
cg02592743	6	46889624	GPR116;GPR116;GPR116	5'UTR;1stExon;5'UTR	NA	-0.000333429	-0.000642468	-2.43904e-05	0.0346545	0.999992	-0.00014338	-0.00040206	0.000115301	0.275019	0.988857
cg02593403	10	102278918	SEC31B	5'UTR	N_Shore	-0.000211215	-0.00041859	-3.83984e-06	0.0459596	0.999992	-0.000290915	-0.000493726	-8.81051e-05	0.00524946	0.98496
cg02597504	2	26364164	NA	NA	NA	-0.000204829	-0.000388597	-2.10602e-05	0.0291756	0.999992	-0.000191262	-0.000383092	5.68914e-07	0.0506739	0.98496
cg02598338	15	34880284	NA	NA	S_Shelf	0.000270499	3.51803e-05	0.000505817	0.0245612	0.999992	0.000212005	-2.62279e-05	0.000450238	0.0806921	0.98496
cg02598430	6	43997388	NA	NA	NA	0.000328066	5.21989e-05	0.000603934	0.0200985	0.999992	0.000393631	0.000116478	0.000670783	0.00570065	0.98496
cg02598797	2	234750116	HJURP	Body	NA	0.000320473	2.11386e-05	0.000619808	0.0360504	0.999992	0.000335849	2.30105e-05	0.000648688	0.0355595	0.98496
cg02598978	16	20817844	LOC81691;ERI2;LOC81691;LOC81691;ERI2;LOC81691	1stExon;TSS200;1stExon;5'UTR;TSS200;5'UTR	Island	-0.000204035	-0.000369664	-3.84058e-05	0.0161163	0.999992	-0.000165428	-0.000330089	-7.67089e-07	0.0489567	0.98496
cg02599463	1	156611574	BCAN;BCAN	TSS200;TSS200	N_Shore	-0.000197088	-0.000377732	-1.64442e-05	0.0327032	0.999992	-0.000240331	-0.000415314	-6.53485e-05	0.00745614	0.98496
cg02599464	6	27107097	HIST1H2BK;HIST1H4I	3'UTR;1stExon	N_Shore	0.00019521	1.22698e-05	0.00037815	0.0366615	0.999992	0.000215946	2.35742e-05	0.000408319	0.0280753	0.98496
cg02601140	7	63250517	NA	NA	Island	0.000316182	7.13314e-06	0.00062523	0.0450073	0.999992	0.000289678	-2.76791e-05	0.000607035	0.0732813	0.98496
cg02601252	5	178138736	ZNF354A	3'UTR	NA	-0.000318498	-0.000627523	-9.47272e-06	0.0434647	0.999992	-0.000161299	-0.000467878	0.000145279	0.300031	0.989064
cg02601475	5	121518272	NA	NA	NA	0.000933227	0.00033767	0.00152879	0.00234708	0.999992	0.000871199	0.000284577	0.00145782	0.00388821	0.98496
cg02602545	11	74161010	NA	NA	NA	0.000372199	5.68196e-05	0.000687578	0.0210477	0.999992	0.000367315	4.61072e-05	0.000688523	0.0253132	0.98496
cg02604503	5	134872315	NEUROG1	TSS1500	S_Shore	0.000274704	2.93226e-05	0.000520085	0.0284858	0.999992	0.000288563	3.48711e-05	0.000542255	0.0260885	0.98496
cg02605292	17	9936785	GAS7;GAS7	Body;Body	NA	0.000471182	0.000206081	0.000736282	0.000591394	0.999992	0.000404691	0.000138835	0.000670547	0.00310625	0.98496
cg02606627	19	5047711	KDM4B	Body	Island	-0.000318933	-0.000513392	-0.000124473	0.00147477	0.999992	-0.0002454	-0.000441632	-4.91668e-05	0.0146212	0.98496
cg02607972	2	25964061	ASXL2	3'UTR	NA	0.000539268	8.28068e-05	0.000995728	0.0209146	0.999992	0.000131337	-7.92379e-05	0.000341911	0.219591	0.985498
cg02608656	12	56090830	ITGA7;ITGA7;ITGA7	Body;Body;Body	NA	-0.000310879	-0.000605984	-1.57746e-05	0.0390896	0.999992	-0.000203423	-0.000463306	5.64606e-05	0.123985	0.98496
cg02609028	15	90645872	IDH2	TSS200	Island	-0.000187352	-0.000338866	-3.58389e-05	0.0157268	0.999992	-0.000218016	-0.000372922	-6.31108e-05	0.00614073	0.98496
cg02610106	5	180071709	FLT4;FLT4	Body;Body	N_Shelf	0.000187549	2.40322e-06	0.000372694	0.0471374	0.999992	0.000222117	5.08582e-05	0.000393376	0.0113991	0.98496
cg02612712	19	3985498	EEF2	TSS200	Island	0.000224797	8.41014e-05	0.000365492	0.00193378	0.999992	0.000241418	9.54679e-05	0.000387367	0.00135379	0.98496
cg02614683	11	68153951	LRP5	Body	Island	0.000254478	4.87091e-05	0.000460247	0.0157121	0.999992	0.000308829	0.000111568	0.00050609	0.00237714	0.98496
cg02614999	2	113333716	POLR1B;POLR1B	3'UTR;3'UTR	NA	-0.000418348	-0.00074165	-9.50453e-05	0.0115696	0.999992	-0.000268913	-0.000579252	4.14262e-05	0.0888959	0.98496
cg02615711	3	46504469	LTF	Body	N_Shore	-0.000292084	-0.00053298	-5.11877e-05	0.0178301	0.999992	-0.000248698	-0.000497128	-2.67412e-07	0.0497573	0.98496
cg02616808	5	176236654	UNC5A	TSS1500	N_Shore	-0.000232316	-0.000456992	-7.64017e-06	0.0427964	0.999992	-0.00024892	-0.000477679	-2.01597e-05	0.0331716	0.98496
cg02617132	14	102976265	ANKRD9	TSS200	Island	0.000147809	6.65161e-06	0.000288967	0.0402651	0.999992	0.000195008	5.45952e-05	0.00033542	0.00683223	0.98496
cg02617837	12	107349530	C12orf23	TSS200	Island	-0.000210781	-0.000421465	-9.77176e-08	0.0498952	0.999992	-0.000201993	-0.00042152	1.75344e-05	0.0710249	0.98496
cg02618071	17	42406184	NA	NA	S_Shelf	0.00029026	4.98525e-05	0.000530668	0.018309	0.999992	0.000105709	-4.80491e-05	0.000259467	0.176249	0.98496
cg02619412	5	176980909	FAM193B;FAM193B;FAM193B	1stExon;5'UTR;Body	Island	-0.000232891	-0.00044102	-2.4761e-05	0.0285596	0.999992	-0.000186972	-0.000399414	2.54706e-05	0.0840503	0.98496
cg02619867	1	230001293	NA	NA	NA	-0.000190755	-0.000349928	-3.15814e-05	0.0191738	0.999992	-0.000134325	-0.00029063	2.19791e-05	0.0915274	0.98496
cg02620054	10	133946674	JAKMIP3	Body	N_Shore	-0.00020092	-0.000385053	-1.67867e-05	0.0326819	0.999992	-0.00016175	-0.000352788	2.92887e-05	0.0963694	0.98496
cg02620769	12	49298070	CCDC65;CCDC65	1stExon;5'UTR	NA	-0.000202954	-0.000388835	-1.70734e-05	0.0325744	0.999992	-0.000245017	-0.000431229	-5.88044e-05	0.0102851	0.98496
cg02624284	3	194319725	TMEM44;TMEM44;TMEM44;TMEM44	Body;Body;Body;Body	NA	-0.000328681	-0.000620555	-3.68076e-05	0.0275771	0.999992	-0.000262516	-0.000559249	3.42158e-05	0.0824651	0.98496
cg02624298	8	144108018	NA	NA	S_Shelf	-0.000305944	-0.000544813	-6.70763e-05	0.0124246	0.999992	-0.00023402	-0.000477204	9.16505e-06	0.0591527	0.98496
cg02628016	3	183382726	KLHL24	Body	NA	-0.000429969	-0.000736345	-0.000123593	0.00627031	0.999992	-0.000305737	-0.000606683	-4.79079e-06	0.046511	0.98496
cg02630914	20	62436995	ZBTB46	TSS200	N_Shelf	-0.000422943	-0.000767569	-7.83179e-05	0.0165111	0.999992	-0.000251038	-0.00053459	3.25149e-05	0.0822461	0.98496
cg02634712	18	19750909	GATA6	5'UTR	Island	0.000222711	5.47768e-05	0.000390644	0.00969784	0.999992	0.000185189	1.06212e-05	0.000359758	0.0377622	0.98496
cg02637882	X	129338226	ZNF280C	3'UTR	NA	-0.000348144	-0.000617584	-7.87033e-05	0.0116886	0.999992	-0.00032554	-0.000601498	-4.95828e-05	0.021114	0.98496
cg02638348	10	134692167	NA	NA	N_Shore	0.000234072	2.15216e-05	0.000446622	0.0311302	0.999992	0.000262832	4.68926e-05	0.000478771	0.0174185	0.98496
cg02639929	14	54908227	CNIH	TSS200	Island	-0.000262443	-0.000467117	-5.77701e-05	0.0123281	0.999992	-0.000222022	-0.00042833	-1.57132e-05	0.0351213	0.98496
cg02640638	7	123673690	TMEM229A	TSS200	Island	-0.000275684	-0.000521312	-3.00555e-05	0.028089	0.999992	-0.000273515	-0.000521642	-2.53883e-05	0.0309802	0.98496
cg02641844	17	72913966	USH1G	3'UTR	N_Shore	-0.000229771	-0.000455078	-4.4641e-06	0.0456873	0.999992	-0.000145009	-0.000359542	6.95249e-05	0.183594	0.98496
cg02642979	2	25424387	NA	NA	N_Shelf	-0.000289916	-0.000574327	-5.50496e-06	0.0457832	0.999992	-0.000264123	-0.00055522	2.69744e-05	0.0749928	0.98496
cg02645368	10	135051233	VENTX	TSS200	Island	-0.000372097	-0.000735587	-8.60693e-06	0.0448839	0.999992	-0.000390647	-0.000753727	-2.75679e-05	0.0351607	0.98496
cg02648464	19	1698959	NA	NA	Island	0.000434057	3.1129e-05	0.000836986	0.0349308	0.999992	0.000449643	3.25813e-05	0.000866704	0.0347956	0.98496
cg02649279	9	29212689	NA	NA	Island	0.000376977	8.22788e-05	0.000671675	0.012533	0.999992	0.00024852	-2.75229e-05	0.000524564	0.0772537	0.98496
cg02651945	19	14629212	DNAJB1	TSS200	Island	-0.000211923	-0.000404106	-1.97408e-05	0.0309103	0.999992	-0.00020304	-0.000403208	-2.87205e-06	0.0468458	0.98496
cg02652072	19	50736876	MYH14;MYH14;MYH14	Body;Body;Body	S_Shelf	0.00030053	4.72719e-06	0.000596332	0.0464959	0.999992	0.000304171	2.98566e-06	0.000605355	0.0478022	0.98496
cg02652768	6	31697688	DDAH2	5'UTR	Island	0.000259121	1.56114e-05	0.00050263	0.037178	0.999992	0.000301322	4.91869e-05	0.000553456	0.0195187	0.98496
cg02652891	6	163525424	PACRG;PACRG;PACRG	Body;Body;Body	S_Shelf	-0.000343863	-0.000590176	-9.75496e-05	0.00654167	0.999992	-0.000253314	-0.00050058	-6.04709e-06	0.0447268	0.98496
cg02655630	20	44658941	SLC12A5;SLC12A5	Body;Body	Island	-0.000261089	-0.00051676	-5.41855e-06	0.045399	0.999992	-0.00031682	-0.000580975	-5.26653e-05	0.0190938	0.98496
cg02657244	4	99183198	RAP1GDS1;RAP1GDS1;RAP1GDS1;RAP1GDS1;RAP1GDS1;RAP1GDS1	Body;Body;Body;Body;Body;Body	Island	-0.000238057	-0.000434615	-4.14993e-05	0.017956	0.999992	-0.000163717	-0.000358303	3.0869e-05	0.0984616	0.98496
cg02659673	1	3817152	LOC100133612;C1orf174	Body;TSS1500	Island	0.000296708	4.21369e-06	0.000589203	0.0468316	0.999992	0.000245022	-4.71648e-05	0.000537208	0.0995682	0.98496
cg02662170	10	133508385	NA	NA	Island	0.000335079	1.73285e-05	0.000652829	0.0388919	0.999992	0.000348787	3.87895e-05	0.000658784	0.0277218	0.98496
cg02662417	6	157161545	ARID1B;ARID1B;ARID1B	Body;Body;Body	NA	0.00121927	0.000422812	0.00201573	0.00293569	0.999992	0.00116921	0.000361598	0.00197682	0.00485495	0.98496
cg02663193	9	139906314	ABCA2;ABCA2	Body;Body	Island	-0.000518425	-0.000812898	-0.000223952	0.000663504	0.999992	-0.000447013	-0.00072741	-0.000166616	0.00198635	0.98496
cg02663496	6	31105852	PSORS1C1;PSORS1C2	Body;Body	NA	0.000348381	9.77419e-05	0.000599021	0.00677323	0.999992	0.000307182	5.04144e-05	0.00056395	0.019393	0.98496
cg02664327	6	25899832	NA	NA	NA	-0.000354099	-0.000657558	-5.06408e-05	0.0225116	0.999992	-0.000270813	-0.000574676	3.30492e-05	0.0802451	0.98496
cg02665037	12	54362496	HOTAIR	Body	S_Shore	0.000217921	3.14269e-06	0.000432699	0.0467833	0.999992	0.000261545	5.28192e-05	0.000470271	0.0144287	0.98496
cg02665650	6	34984838	ANKS1A	Body	NA	-0.0003341	-0.000608044	-6.01557e-05	0.0171844	0.999992	-0.000302071	-0.000584207	-1.99354e-05	0.0360512	0.98496
cg02666556	11	57791314	OR9Q1	TSS200	NA	-0.000185004	-0.000358781	-1.12273e-05	0.0370908	0.999992	-0.000130996	-0.000305091	4.30992e-05	0.139094	0.98496
cg02671063	1	16681459	NA	NA	S_Shelf	0.000299622	1.56739e-05	0.000583569	0.0387707	0.999992	0.000350008	5.8251e-05	0.000641765	0.019066	0.98496
cg02672656	5	102459084	NA	NA	S_Shelf	0.0003449	4.70639e-05	0.000642735	0.0235369	0.999992	0.000377002	6.88291e-05	0.000685175	0.0168668	0.98496
cg02673015	7	86974810	TP53TG1;CROT;CROT;CROT	TSS200;TSS200;TSS200;TSS200	Island	-0.000199117	-0.000356463	-4.1772e-05	0.0134903	0.999992	-0.000216817	-0.000378662	-5.49714e-05	0.00901425	0.98496
cg02674693	11	45109122	NA	NA	NA	0.000482036	0.000155202	0.000808869	0.00412182	0.999992	0.000542323	0.000255162	0.000829485	0.000274063	0.98496
cg02675859	17	76227227	LOC283999	TSS200	N_Shore	0.00040132	0.000150149	0.000652491	0.00193331	0.999992	0.000279298	5.88409e-05	0.000499755	0.0134036	0.98496
cg02676262	10	134527606	INPP5A	Body	N_Shore	-0.000333124	-0.000649061	-1.71862e-05	0.038917	0.999992	-0.000188956	-0.000471526	9.36134e-05	0.188289	0.98496
cg02677198	20	4670931	PRNP;PRNP;PRNP;PRNP;PRNP	5'UTR;5'UTR;5'UTR;5'UTR;5'UTR	S_Shelf	0.000448225	6.93403e-05	0.000827111	0.0207449	0.999992	0.000517704	0.000129938	0.00090547	0.00924561	0.98496
cg02678638	16	85671115	KIAA0182;KIAA0182	5'UTR;Body	S_Shore	0.000337945	8.91654e-06	0.000666973	0.044183	0.999992	0.000307397	-2.11104e-05	0.000635903	0.0664194	0.98496
cg02680341	4	4871525	NA	NA	N_Shore	0.000232947	1.548e-05	0.000450414	0.0359541	0.999992	0.000224268	-4.27075e-06	0.000452807	0.0543763	0.98496
cg02680487	6	30851529	DDR1;DDR1	TSS1500;TSS1500	N_Shore	-0.00033161	-0.000558359	-0.000104861	0.00443817	0.999992	-0.000336085	-0.00056403	-0.000108141	0.00414505	0.98496
cg02680669	8	40181105	NA	NA	NA	0.000331622	6.22924e-05	0.000600952	0.0161664	0.999992	0.00035314	9.32714e-05	0.000613009	0.00809365	0.98496
cg02682142	16	84150606	MBTPS1	TSS200	Island	-0.000312912	-0.000540398	-8.54258e-05	0.00735484	0.999992	-0.000330934	-0.000564435	-9.74323e-05	0.00580076	0.98496
[truncated: 15,571 more rows]

## Sheet: Table S3
Table S3. List of transcription factors binding to the chromosomal region containing the two methylation sites in cord blood associated with maternal insulin levels at 18-20gw (FDR <10%) according to UCSC Genome Browser - Jaspar Transcription Factors (p≤1.0E-04) (accessed September 2024). Chromosomal positions are based on hg19.
The cg03310479 on C11orf54 (chr11:93476721)
Chr	Chr_Start	Chr_End	name	p-value	strand	TF_Name
11	93476708	93476722	MA1514.2	0.0001	-	KLF17
11	93476709	93476728	MA0073.2	0.0001	-	RREB1
11	93476715	93476725	MA0162.5	0.0001	-	EGR1
11	93476718	93476729	MA0472.2	0.0001	-	EGR2
11	93476718	93476729	MA0732.2	1e-05	-	EGR3
11	93476718	93476729	MA0733.2	1e-05	-	EGR4
11	93476714	93476725	MA0747.2	0.0001	-	SP8
11	93476712	93476732	MA1723.2	0.0001	+	PRDM9
The cg02746691 on RARB (chr3:25616120)
Chr	Chr_Start	Chr_End	name	p-value	strand	TF_Name
3	25616117	25616125	MA0471.3	0.0001	+	E2F6
3	25616116	25616125	MA0865.3	0.0001	-	E2F8
3	25616110	25616120	MA2330.1	0.0001	-	ZBTB24
3	25616117	25616125	MA1122.2	0.0001	+	TFDP1
3	25616110	25616121	MA1599.2	0.0001	-	ZNF682
3	25616114	25616128	MA0736.1	0.0001	-	GLIS2
"Name" column represents the unique identifier of a DNA-binding motif from the JASPAR database.
"Strand" column represents the DNA strand orientation of the transcription factor binding site relative to the genomic sequence.

## Sheet: Table S4
Table S4. Descriptive table of the transcription factors binding to the chromosomal region containing the two methylation sites associated in cord blood with maternal insulin levels at 18-20gw (FDR <10%). Results of the GeneCards and PubMed search of the association of each transcription factor with "Insulin", "diabetes", and "adiposity" terms are shown.
DNAm site	TF	Gene function (NCBI Gene Summary or GeneCards Summary)	GO annotations (when available on GeneCards)	Gene AND Insulin OR Gene AND Diabetes	Gene AND Adiposity
cg03310479	KLF17	Enables sequence-specific double-stranded DNA binding activity. Predicted to be involved in negative regulation of transcription by RNA polymerase II.	DNA-binding transcription factor activity and transcription cis-regulatory region binding	PMID: 38000704	PMID: 38000704
	RREB1	The protein encoded by this gene is a zinc finger transcription factor that binds to RAS-responsive elements (RREs) of gene promoters. It has been shown that the calcitonin gene promoter contains an RRE and that the encoded protein binds there and increases expression of calcitonin, which may be involved in Ras/Raf-mediated cell differentiation.	Nucleic acid binding and RNA polymerase II core promoter sequence-specific DNA binding.	PMID: 39131393; PMID: 37485354; PMID: 36633628; PMID: 32210733; PMID: 29947923; PMID: 28202837; PMID: 27918534; PMID: 25799151; PMID: 25027322; PMID: 21647700…	PMID: 39131393; PMID: 27923061; PMID: 27918534; PMID: 26625958; PMID: 23966867
	EGR1	The protein encoded by this gene belongs to the EGR family of C2H2-type zinc-finger proteins. It is a nuclear protein and functions as a transcriptional regulator. Among its related pathways are PIP3 activates AKT signaling and Hepatocyte growth factor receptor signaling	DNA-binding transcription factor activity and transcription factor binding	PMID: 36614256; PMID: 36246998; PMID: 31309546; PMID: 31013265; PMID: 30846562; PMID: 32634182; PMID: 29543533; PMID: 27279249; PMID: 25737480; PMID: 25438063...	PMID: 39017680; PMID: 36246998; PMID: 32985557; PMID: 32121305; PMID: 30846562; PMID: 29170465; PMID: 28706200; PMID: 27279249; PMID: 26988763; PMID: 25814662…
	EGR2	The protein encoded by this gene is a transcription factor with three tandem C2H2-type zinc fingers. Among its related pathways are Signaling by NTRKs and Transcriptional regulation of white adipocyte differentiation.	DNA-binding transcription factor activity and ligase activity.	PMID: 37310402; PMID: 35029277; PMID: 31298399; PMID: 28842216; PMID: 24631481; PMID: 22049075; PMID: 17846124	PMID: 39198660; PMID: 37659596; PMID: 37242132; PMID: 27063434; PMID:23805208, PMID: 23665235; PMID: 20056610; PMID: 21187013
	EGR3	This gene encodes a transcriptional regulator that belongs to the EGR family of C2H2-type zinc-finger proteins. Among its related pathways are Signaling by NTRKs and Nuclear Events (kinase and transcription factor activation).	DNA-binding transcription factor activity.	PMID: 33897458	PMID: 38467615
	EGR4	Enables DNA-binding transcription activator activity, RNA polymerase II-specific and sequence-specific double-stranded DNA binding activity. Among its related pathways are Signaling by NTRKs and Nuclear Events (kinase and transcription factor activation).	DNA-binding transcription factor activity.	PMID: 29945546	NA
	SP8	The protein encoded by this gene is an SP family transcription factor that in mouse has been shown to be essential for proper limb development.	DNA-binding transcription factor activity	NA	NA
	PRDM9	The protein encoded by this gene is a zinc finger protein with histone methyltransferase activity that catalyzes histone H3 lysine 4 trimethylation (H3K4me3) during meiotic prophase.	Nucleic acid binding and histone H3K4 methyltransferase activity.	NA	PMID: 37579296; PMID: 27157542
cg02746691	E2F6	This gene encodes a member of a family of transcription factors that play a crucial role in the control of the cell cycle.	DNA-binding transcription factor activity and transcription corepressor activity	PMID: 30981507; PMID: 33228033	NA
	E2F8	This gene encodes a member of a family of transcription factors which regulate the expression of genes required for progression through the cell cycle. Required for placental development by promoting polyploidization of trophoblast giant cells.	DNA-binding transcription factor activity and identical protein binding	PMID: 32356104; PMID: 31870257; PMID: 29329320; PMID: 29537219	PMID: 29537219; PMID: 20050919; PMID: 21432623
	ZBTB24	Predicted to enable DNA-binding transcription factor activity and RNA polymerase II cis-regulatory region sequence-specific DNA binding activity.	NA	NA	NA
	TFDP1	This gene encodes a member of a family of transcription factors that heterodimerize with E2F proteins to enhance their DNA-binding activity and promote transcription from E2F target genes.	DNA-binding transcription factor activity and transcription coactivator activity	PMID: 36647068	PMID: 9271121
	ZNF682	Predicted to enable DNA-binding transcription factor activity, RNA polymerase II-specific and RNA polymerase II cis-regulatory region sequence-specific DNA binding activity	nucleic acid binding	NA	NA
	GLIS2	This gene is a member of the GLI-similar zinc finger protein family and encodes a nuclear transcription factor with five C2H2-type zinc finger domains. It is abundantly expressed in the kidney and may have a role in the regulation of kidney morphogenesis.	transcription cis-regulatory region binding and DNA-binding transcription activator activity, RNA polymerase II-specific	PMID: 38786053	NA
A maximum of 10 results were reported for each PubMed search, if more were available.
NA: Not available.

## Sheet: Table S5
Table S5. Results of the EWAS Catalog and EWAS Atlas search for the 2 DNAm sites annotated to C11orf54 and RARB associated with maternal insulin levels at 18-20gw (FDR <10%).
Search	EWAS catalog traits*	EWAS Catalog references	EWAS Atlas traits*	Ewas Atlas references
cg03310479	NA	NA	NA	NA
C1orf54	NA	NA	Insulin resistance, bariatric surgery, mortality	PMID:30792424, PMID:31959221, PMID:29419728 and 30736859
cg02746691	NA	NA	NA	NA
RARB	Birthweight Cholesterol Concentration of small LDL particles Concentration of small VLDL particles Free cholesterol Free cholesterol in small VLDL Free cholesterol to total lipids ratio in medium LDL Free cholesterol to total lipids ratio in small LDL Incident Ischemic Heart Disease Incident Type 2 Diabetes LDL cholesterol Mortality Phospholipids in small LDL Phospholipids in small VLDL Prevalent…	PMID:31015461, PMID:29419728, doi:10.1101/2023.01.10.23284387; doi: 10.1101/2020.10.09.333542.	Obesity, Birthweight, All cause mortality, Systolic blood pressure, Non-alcholic fatty liver disease	PMID: 26977391 and 29692867, PMID:31015461, PMID:29419728, PMID:31999706, PMID:30270343
*traits related with metabolic features or metabolic complications
NA: Not available.
